# Supplementary material for: Coordinated transcriptional and post-transcriptional epigenetic regulation during skeletal muscle development and growth in pigs
Source: J Anim Sci Biotechnol. 2022 Dec 1;13:146. doi: 10.1186/s40104-022-00791-3 (PMC9714148; doi:10.1186/s40104-022-00791-3)
Supplement: Supplementary file 2 — Additional file 2: Table S1. Summary of MeRIP-seq data in this study. Table S2. Genes expressed under significant 5mC and m6A interaction effects in postnatal skeletal muscle development. Table S3–S6. RNA expression data were used in this study. Table S7–S10. Consensus m6A peak identification of the four postnatal stages by exomePeak. [file 40104_2022_791_MOESM2_ESM.xlsx]

## Sheet: Table S1
Table S1. Summary on the MeRIP-seq data in this study.
Sample ID	Clean Reads	Mapped Reads	Mapping Rate	Uniquely Mapping Reads		Uniquely Mapping Rate
LD120_2_Input	28360177	23008612	0.8113	22024704	0.7766
LD120_2_IP	47558233	43411155	0.9128	40961073	0.8613
LD120_3_Input	39013410	32712744	0.8385	31056631	0.796
LD120_3_IP	47353500	41263840	0.8714	38817582	0.8198
LD180_1_Input	33807149	27170806	0.8037	25998485	0.769
LD180_1_IP	12419097	10745003	0.8652	10207056	0.8219
LD180_2_Input	25138859	20319740	0.8083	19242125	0.7654
LD180_2_IP	30365344	25564583	0.8419	24003874	0.7905
LD30_1_Input	33428438	27558404	0.8244	26330324	0.7877
LD30_1_IP	59502263	53385430	0.8972	50305632	0.8454
LD30_3_Input	30342613	24001007	0.791	23068346	0.7603
LD30_3_IP	47081849	40669301	0.8638	38858630	0.8254
LD60_1_Input	27223758	22462323	0.8251	21396434	0.7859
LD60_1_IP	70662748	62176152	0.8799	58295741	0.825
LD60_2_Input	26048111	19137547	0.7347	18345244	0.7042
LD60_2_IP	31909196	27381281	0.8581	26085192	0.8174
Mean	36888422	31310496	0.8392	29687317	0.797

## Sheet: Table S2
Table S2. Genes expressed under significant 5mC and m6A interaction effects in postnatal skeletal muscle development.
Chrom	Start	End	Gene Symbol	Gene description	5mC:m6A interaction p-value	Significance
chr6	36994995	36995294	PHKB	Phosphorylase kinase regulatory subunit beta, involved_in glycogen metabolic process	0.00128601	**
chr13	138888559	138889428	FBXO40	F-box protein 40, involved in muscle cell differentiation	0.00694734	**
chr4	98074392	98075712	TMOD4	Tropomodulin 4, involved in actin filament organization; muscle contraction; and myofibril assembly.	0.00710534	**
chr13	138888588	138889458	FBXO40	F-box protein 40, involved in muscle cell differentiation	0.0075723	**
chr6	36995025	36995294	PHKB	Phosphorylase kinase regulatory subunit beta, involved_in glycogen metabolic process	0.00941914	**
chr6	148887504	148913368	PGM1	Phosphoglucomutase 1, involved in gluconeogenesis and glucose metabolic process	0.0114395	*
chr6	148887504	148913398	PGM1	Phosphoglucomutase 1, involved in gluconeogenesis and glucose metabolic process	0.0114427	*
chr13	138888529	138889458	FBXO40	F-box protein 40, involved in muscle cell differentiation	0.0205642	*
chr17	5266160	5266460	SLC7A2	Solute carrier family 7 member 2, involved in L-arginine transmembrane transport	0.024802	*
chr2	5869726	5873749	ACTN3	Actinin alpha 3, involved in crosslinking actin containing thin filaments.	0.0268669	*
chrX	47782337	47782608	PFKFB1	6-phosphofructo-2-kinase/fructose-2,6-biphosphatase 1, involved in glycolytic process	0.0280706	*
chr12	51952025	51952415	ENO3	Enolase 3, involved in glycolytic process	0.0322097	*
chr6	148887504	148887862	PGM1	Phosphoglucomutase 1, involved in gluconeogenesis and glucose metabolic process	0.0330512	*
chr14	30407396	30407965	CLIP1	CAP-Gly domain containing linker protein 1, involved in cytoplasmic microtubule organization	0.0385408	*
chr2	5863313	5863881	ACTN3	Actinin alpha 3, involved in crosslinking actin containing thin filaments.	0.0394816	*
Notes: Red: myogenesis related genes; Blue: glycogen metabolic related genes

## Sheet: Table S3
Table S3. RNA expression data (FPKM) of the 21 5mC regulators and the 20 m6A regulators from pig skeletal muscle of 27 prenatal and postnatal stages.
GeneID	Official_Symbol	LE33_1	LE33_2	LE33_3	LE40_1	LE40_2	LE40_3	LE45_1	LE45_2	LE45_3	LE50_1	LE50_2	LE50_3	LE55_1	LE55_2	LE55_3	LE60_1	LE60_2	LE60_3	LE65_1	LE65_2	LE65_3	LE70_1	LE70_2	LE70_3	LE75_1	LE75_2	LE75_3	LE80_1	LE80_2	LE80_3	LE85_1	LE85_2	LE85_3	LE90_1	LE90_2	LE90_3	LE95_1	LE95_2	LE95_3	LE100_1	LE100_2	LE100_3	LE105_1	LE105_2	LE105_3	LD0_1	LD0_2	LD0_3
100037301	DNMT3A	9.40985	9.08964	6.30433	6.04149	6.59577	5.47514	4.79965	5.2931	4.97412	4.88791	5.29713	5.42376	4.46258	4.24006	4.27894	4.47833	4.8612	4.54836	3.656	3.5985	3.58351	4.0608	4.20045	3.99502	4.07123	4.33933	4.16424	3.16711	3.21743	3.38608	2.62008	3.10012	2.43772	3.20844	3.96854	3.76732	4.63909	4.61775	5.06391	5.15146	5.13347	5.29325	5.21874	4.04688	4.58438	3.85114	4.83372	4.44077
100127165	FTO	14.3173	18.0514	17.7443	11.0369	14.0609	13.2372	10.7684	11.0731	10.9127	10.4757	12.6935	11.194	10.3904	10.3736	10.9372	10.9743	11.2239	10.9577	10.4715	9.81057	11.7136	10.4893	10.9122	9.94774	9.60712	11.3724	9.8073	8.76055	8.72728	8.52453	10.4835	10.299	10.109	8.57099	9.64613	7.66679	9.65149	11.249	8.89444	8.67025	8.37843	7.39938	9.96308	8.88612	7.74736	4.01972	6.00166	3.92555
100153912	SMUG1	3.88829	3.33594	2.81256	3.43066	2.17129	2.87789	3.17682	2.86912	3.11485	3.56185	3.3937	3.27858	3.89948	3.64262	3.01997	3.28512	3.70591	3.53928	3.2007	3.45047	3.36297	3.79345	3.01949	3.29398	3.75473	3.46326	3.84547	3.37631	3.30015	2.96187	2.73265	2.76575	3.02244	2.61596	2.70979	2.49881	2.68691	2.95623	2.89414	3.2453	3.50717	3.14314	2.77682	2.68856	2.67379	2.23727	2.05765	1.49775
100155184	TDG	13.596	13.3035	13.489	13.5995	10.6449	11.6323	12.6896	11.1938	12.2595	11.7591	10.425	10.0752	11.6731	12.5617	10.9231	10.1563	10.8208	10.1435	10.8857	12.7721	11.2946	11.0002	9.75164	9.95088	8.28182	9.58732	9.15014	11.0393	10.286	10.2415	9.59	9.96364	10.5316	10.2501	9.13383	9.67866	8.81076	8.19237	9.01174	10.3574	9.00703	8.93697	7.55904	9.65324	8.93179	8.00434	9.01198	9.24005
100155227	RBM15	3.45603	3.93482	4.26956	2.78037	3.60678	2.91739	2.86715	2.67821	2.87018	2.47111	2.93558	2.69934	2.72144	2.59774	3.11751	3.23789	3.35429	2.80459	2.55216	2.16134	2.3267	2.41807	2.95042	2.66516	2.17595	3.06351	2.43689	2.66312	2.18656	2.24642	2.01228	2.16504	1.99478	2.73742	2.75134	2.60012	2.89975	3.22529	2.54689	2.80069	2.7731	2.48554	2.39641	2.11614	2.05568	2.71656	2.18438	1.6925
100155341	NEIL1	1.35575	1.2161	0.999698	0.824616	0.761204	0.623534	0.82847	0.74607	0.818047	1.03167	1.2388	0.68134	0.845399	0.914015	0.657935	0.776971	0.920688	0.829232	0.821908	0.881659	0.874272	0.691975	0.550918	0.606604	0.750179	0.591922	0.744987	0.598329	0.934597	0.712581	0.439303	0.554392	0.657542	0.37077	0.544913	0.324095	0.433101	0.4577	0.495876	0.513956	0.625185	0.650064	0.457738	0.452987	0.676644	0.633302	0.730014	0.418267
100156150	MBD1	6.41677	6.55914	5.51382	5.44511	4.21315	4.18551	4.43299	4.14507	4.63666	5.24805	4.80745	4.84469	4.63368	4.58015	4.12499	5.52535	4.31029	4.8304	4.82389	4.42848	4.63065	4.66868	4.66179	5.07662	4.8841	4.2823	4.94116	3.98542	4.41541	4.50029	3.7786	3.58221	3.6991	4.1716	4.40278	3.50548	3.95492	4.24932	3.92885	4.12942	3.93938	4.16828	3.38324	3.74564	3.97959	3.52195	3.92003	2.62161
100157533	WTAP	34.8208	31.5456	32.2405	26.6596	24.2333	27.6237	27.6403	24.8728	28.5241	22.9045	21.5142	21.239	24.6322	26.1713	24.5458	24.7065	24.0969	24.4765	26.2353	25.3019	24.5281	23.8608	22.199	23.1224	20.993	20.5731	20.3484	21.8304	22.4625	22.8371	22.8256	21.4391	22.3006	23.2568	23.6931	20.6232	21.5028	19.5165	21.7708	20.4955	21.3093	19.8808	20.5211	23.9882	22.3563	23.8067	18.4164	18.7398
100157731	IGF2BP2	15.3854	16.7499	17.8559	10.0567	12.1183	10.305	10.0325	9.7464	9.63649	7.23304	9.74819	8.51185	5.6116	6.35883	6.39023	6.04051	6.75763	7.37335	4.6668	4.13011	4.6747	4.39828	4.38156	4.76507	4.07235	4.7613	3.9924	3.45742	4.00779	4.15982	2.88288	3.01581	2.48849	3.47213	4.5446	3.33608	3.38785	3.92081	2.9316	2.86328	2.91446	3.24192	2.50979	2.25459	1.95276	5.40809	2.78605	3.23233
100158042	RBMX	76.9421	75.1979	75.9153	62.2097	47.1782	58.7621	60.6756	55.4973	63.4475	50.5654	51.7503	44.9198	49.7111	60.701	56.1468	52.349	53.5087	53.7843	51.0087	48.8051	52.3862	46.0283	45.6259	46.0693	42.1267	43.9521	40.0422	48.0744	45.6628	49.0383	39.27	37.0259	36.9018	48.7201	49.6486	40.9127	34.98	38.3338	38.1944	36.8702	37.2493	34.9738	31.061	40.0493	40.7103	45.6001	40.8384	44.3761
100302109	DNMT3B	3.59718	3.9408	3.56675	3.3091	2.31554	2.5497	2.27055	2.31454	2.53248	2.29631	2.45659	2.05431	2.31121	2.31854	1.72807	2.45216	2.09099	1.61187	1.71347	2.03751	1.92819	1.55642	1.51777	1.59619	1.55643	1.67051	1.52607	1.43458	1.46621	1.12302	1.25991	1.43052	1.14652	1.30638	1.48959	1.10395	1.06965	1.14689	1.15437	1.07707	1.11574	1.07081	0.949482	0.950319	1.01682	0.18064	0.173878	0.234412
100337656	ZBTB38	1.25234	1.17292	1.23331	1.01354	1.20919	1.2147	1.42331	1.1508	1.37283	1.0613	1.74459	1.29873	0.898531	1.08222	1.15716	1.06001	1.06142	1.24483	1.21257	1.1321	1.18399	1.11751	0.966793	1.20234	0.947837	0.991312	0.849167	1.39916	1.02309	1.27435	0.94961	1.17063	0.837679	1.1126	2.03825	1.26132	1.04252	1.63432	0.971377	1.42044	1.13974	1.03107	1.1771	0.976161	0.724834	0.560589	1.00332	0.760984
100511003	UHRF1	42.4814	44.3534	30.387	28.4444	26.3709	26.0576	19.6966	20.2694	20.9148	20.5602	19.7571	21.8308	20.3174	14.8101	14.3554	15.8615	14.9843	13.9619	12.0776	11.1032	12.4694	13.695	13.1548	14.4183	11.6631	12.8713	10.3702	8.40066	8.24239	7.81554	5.21236	6.96796	6.27602	6.35615	5.17838	5.77092	5.37354	7.26226	5.13395	4.63028	4.95208	5.60559	2.54544	3.20449	3.27011	0.0867069	0.53077	0.23798
100511112	MBD2	3.36525	2.97401	3.72624	3.01781	3.11482	3.23434	3.37974	3.37872	3.18751	3.35526	3.13537	2.4851	2.58027	2.90808	2.95424	3.02226	3.13638	3.18379	2.69239	2.47873	2.38418	2.64342	3.20132	2.7511	2.20614	2.69683	2.43997	2.98317	2.98087	3.0533	2.18674	2.57209	2.68358	2.8297	4.30619	2.8875	2.49176	2.75505	2.32296	2.8715	2.39156	2.46553	2.10157	2.4756	2.27746	2.85286	3.18877	2.39608
100512408	KIAA1429	23.4065	23.7563	26.1306	23.2078	23.6405	24.9623	24.0254	25.0904	25.3523	20.7881	23.5985	20.2065	19.3777	23.8026	23.6533	20.7844	21.6597	21.4868	22.9184	22.3474	20.315	20.1736	20.7178	20.1112	17.3706	20.8034	19.1772	23.1896	22.2299	23.2018	20.5563	19.1065	22.1227	25.5229	25.1731	24.6676	20.8116	22.2192	20.6165	21.4251	20.9574	20.6878	21.6533	22.3785	19.8484	18.3691	14.8737	17.5604
100513294	METTL3	24.0567	22.3267	22.0382	18.7134	13.9787	18.7926	17.9192	16.4097	18.1826	16.7404	17.0645	13.7931	19.5044	17.3084	16.0361	18.4903	18.1095	20.5194	16.9934	20.1324	18.3067	17.0101	15.6746	16.1581	16.216	15.1427	15.6954	13.2423	15.7262	16.3684	14.3394	13.9264	13.5385	14.918	12.955	13.0662	14.1053	14.4481	14.5528	13.0882	13.9274	13.9977	11.0925	16.8687	15.4129	20.4664	15.6376	12.4312
100516255	NTHL1	12.4448	14.171	11.5065	12.7268	9.51764	9.87838	11.1481	9.99523	10.7885	14.0757	10.7433	12.4857	15.1504	11.7998	12.5607	12.6693	13.4441	10.4324	11.4405	14.9251	13.2695	12.072	12.7342	12.2252	13.4071	11.2954	14.1092	10.8984	11.6651	12.13	13.5587	13.3682	12.6893	9.58068	6.98315	10.2919	10.8134	7.93019	11.1526	8.86461	8.96277	8.08618	8.02726	10.0946	7.26114	2.66482	5.05389	2.18112
100519215	RBM15B	25.5061	28.6302	22.544	20.1838	18.9998	18.4563	17.1245	16.1567	16.5163	16.1789	18.0088	17.2066	16.8606	15.6066	15.4572	16.8609	16.4752	16.4187	15.1635	14.0775	15.9616	14.4125	15.0906	15.4896	13.6777	13.6349	14.1078	12.3614	11.3772	13.0014	11.0581	10.8834	10.2994	11.5635	11.9643	10.2806	11.1522	12.8099	11.0362	10.6461	11.0118	10.9263	11.1466	10.0542	9.85523	8.85461	9.63859	6.38682
100519357	YTHDC2	10.8033	10.2486	10.9815	9.08816	7.79035	8.42819	10.2181	9.64925	9.9036	9.6261	8.95386	7.81965	8.96679	11.1467	10.8729	9.79351	10.0131	9.4461	10.9815	9.01918	9.57267	8.12293	8.72781	7.55757	8.16074	9.4762	8.06212	10.2134	9.99209	10.7907	8.90325	9.93287	10.4	11.6342	10.6557	11.1621	11.1325	10.0133	9.29392	9.213	9.61276	8.48166	8.9794	10.5248	8.9996	6.87604	5.13987	7.93805
100519979	UNG	14.4629	13.5184	13.0823	15.188	12.4537	14.534	12.9708	11.7474	13.8611	14.7099	12.3066	13.2486	15.2354	13.2028	11.4767	12.1676	12.3922	11.9438	11.9108	14.1677	14.1304	13.2572	11.5116	12.8535	11.077	11.5608	10.449	10.4807	10.0359	10.3533	11.1919	10.2507	9.34316	8.70596	7.7053	8.26204	8.11743	8.56653	8.25285	8.41871	7.73062	9.80718	7.91326	7.80446	9.49424	3.99901	5.22451	4.29725
100520484	TET3	1.18358	1.54495	1.92771	0.942032	1.30983	1.17887	1.06594	1.04923	0.9275	0.952948	1.33813	0.897962	0.817533	0.867582	0.998218	1.09317	1.16973	1.01904	0.880443	0.68948	0.887603	0.809008	0.97775	0.936739	0.772966	1.2323	1.04538	1.03052	0.830197	0.9071	0.77772	0.880027	0.879903	1.02134	1.14146	1.18063	0.925287	1.83029	0.871584	1.04342	0.92927	0.814357	0.894396	0.770041	0.703085	0.658964	0.564288	0.371655
100521395	ZC3H13	9.71416	12.5661	11.472	6.68111	8.59435	8.88245	6.95168	8.59264	7.23167	6.86808	7.54419	7.02676	7.13069	7.14412	7.3429	6.62317	9.79591	6.79557	5.93855	5.39931	6.35399	7.5253	7.66801	6.68418	7.12881	7.94222	7.24994	7.44312	6.24385	6.25725	4.58933	5.03747	5.56146	6.49469	7.85848	6.51959	7.44124	9.89756	7.14457	7.948	7.16107	5.82943	5.72026	5.89928	5.42408	5.75069	5.01421	5.29509
100521465	TET2	7.3859	8.40095	11.1863	5.41663	6.5893	5.94012	5.64329	6.74269	6.15741	4.68803	6.03257	4.8358	4.83026	6.98189	7.22329	6.90354	7.51825	6.87261	7.15865	6.85611	6.50896	6.4744	7.80987	7.11875	6.70268	9.24465	7.96391	9.61529	9.82271	8.19744	8.60551	9.24845	8.66984	12.1485	16.6651	14.0571	12.3743	14.4101	11.0944	14.1899	13.8365	11.2301	12.4797	14.4129	13.0936	7.07386	5.60115	8.95967
100521762	HNRNPA2B1	96.3068	92.6143	70.7336	82.3404	69.4269	85.6945	88.7509	89.7016	100.902	95.5696	96.0408	84.697	82.6552	91.631	91.1893	78.0102	86.2384	76.8741	41.5769	42.4068	42.5162	71.3316	67.6712	69.0814	52.8618	61.41	55.2798	70.2067	73.2999	70.3968	32.1501	33.6071	36.1663	75.0488	64.7235	64.4778	52.5939	59.0726	55.4515	59.6065	55.0202	59.5844	36.4153	42.4536	36.1269	109.317	79.9984	102.851
100523889	MBD3	34.709	31.2727	29.7364	30.9293	28.7957	26.9615	28.0795	26.9385	30.1684	34.6448	29.2586	39.3008	35.1728	27.6206	26.6719	31.2939	28.5819	30.252	26.9707	30.4157	28.3838	30.5765	27.0551	30.08	28.2468	28.5312	26.0238	23.8334	22.2583	24.4256	27.8006	24.1424	23.2805	21.781	19.3026	19.0143	23.1386	22.8942	20.9809	23.1144	22.4112	25.672	26.2674	22.2118	21.9332	30.2107	34.0699	19.5328
100524967	MECP2	6.96609	7.54772	6.31669	6.24964	6.41229	5.62812	7.63109	6.73841	5.28801	7.52297	6.45275	7.75911	6.35896	6.21813	6.19535	6.74985	7.2213	7.07933	4.04507	4.63044	5.57287	7.55067	7.31508	7.18584	8.28062	8.01133	7.40489	5.70022	5.3715	6.54251	6.30088	6.62156	5.35187	4.74204	7.94867	6.68251	6.82085	6.48797	6.06803	7.41676	6.50101	7.36518	5.77391	5.74291	5.40712	8.81992	6.67159	4.64094
100525761	METTL14	19.0739	16.7253	18.2307	15.1991	12.9767	14.4757	14.5826	13.5961	13.8105	11.405	11.7753	12.6636	12.4874	15.7524	13.4273	11.4836	12.7377	11.6187	12.629	11.7204	10.9487	10.3131	10.6272	10.4055	9.45849	10.8215	9.34648	14.4752	13.5998	13.7752	10.7156	10.8081	11.8581	13.7306	13.4235	13.644	12.4179	11.0929	12.5954	11.5703	10.2496	10.7854	9.40409	11.6025	10.1847	11.4227	8.20469	9.8279
100620940	IGF2BP1	25.7032	32.5971	33.9203	13.4781	15.7614	12.3703	10.6248	9.5018	9.75028	7.75703	7.56807	8.29327	5.4375	5.87999	5.65776	5.54696	5.12393	4.64549	3.36669	2.72844	3.30092	2.82889	2.41263	2.70886	1.87876	1.71252	1.7592	1.23833	0.944423	1.02799	0.564414	0.69065	0.770715	0.645605	0.745501	0.791903	0.47516	0.50389	0.405943	0.398594	0.37815	0.371141	0.281511	0.234564	0.249298	0.259874	0.195459	0.289407
100621977	IGF2BP3	22.0241	21.3935	26.9175	16.5175	16.5705	16.3349	15.3554	14.0717	16.6279	12.5275	12.0846	11.8147	13.7323	14.1523	13.8814	13.5222	13.2227	13.3222	11.9668	12.9981	11.746	11.6424	10.038	10.664	8.95853	9.33669	8.27961	8.62422	7.40195	7.94437	6.11867	6.33104	5.89454	5.77769	7.44229	6.31774	5.38495	5.43233	4.77115	4.92633	5.19744	4.28248	4.09636	4.04017	3.84302	4.27357	3.17697	3.96125
100622998	ALKBH5	35.7075	32.937	25.7071	32.0882	30.1738	28.5749	25.4846	25.3939	24.5621	29.8817	27.3113	30.8133	36.8117	26.7127	26.3556	32.4127	30.4461	33.9619	30.0651	30.6562	31.8893	32.8551	34.7232	34.6065	38.388	32.1267	37.0225	24.9575	25.8462	25.4292	27.6041	28.8892	27.2217	23.922	24.459	25.7837	33.5106	30.1191	31.4251	32.964	35.9949	36.7521	38.2506	30.147	33.4105	39.9744	54.0472	30.2901
100623159	YTHDF2	3.54167	4.24057	6.74121	2.93045	3.68638	3.98911	3.33735	3.51081	3.64092	2.69602	3.68807	2.91777	2.48188	2.82579	3.40844	3.03647	3.41109	3.14082	3.17299	2.93225	2.97863	2.69766	3.27576	3.01285	2.52042	3.14469	2.573	3.2418	2.53426	2.65089	2.95991	2.97986	3.30281	3.19343	3.02098	3.51072	3.01294	4.15494	2.56647	3.33568	3.25058	2.50234	3.12849	2.76122	2.39858	2.98333	2.04397	2.35003
100625859	TET1	12.3298	11.2716	13.7416	10.1046	11.539	11.2315	12.323	11.1238	12.4866	11.5845	12.188	10.7787	10.7301	14.5119	15.1329	12.1163	13.4795	12.4467	13.4424	12.0672	10.9929	13.8492	12.7925	12.8794	13.2299	14.1206	12.7397	17.226	18.0256	20.2446	15.4965	14.6348	13.0597	19.78	31.7145	19.6469	16.8375	18.7553	17.3168	16.3481	15.9611	16.1195	19.823	23.6753	20.3449	7.9743	7.22168	8.93166
100626496	HNRNPC	36.8116	36.02	40.2283	31.6382	28.2945	32.2231	30.6061	31.2596	32.6866	29.0057	27.6744	26.5644	28.9963	28.3066	29.613	25.916	27.581	26.9215	27.5187	30.4981	28.4117	24.6389	24.5306	23.9797	22.1043	22.6994	22.2542	26.9209	25.7361	26.617	27.5263	24.8604	28.0571	26.4606	26.1089	25.916	23.2685	23.5075	22.8271	20.5989	22.4992	22.4889	21.8022	24.124	21.6927	21.5426	21.058	20.9173
100739718	ZBTB4	1.95441	1.84029	1.21942	2.26271	2.31836	1.72555	2.62778	2.84395	2.36915	3.48868	4.17441	3.71419	2.92077	2.85461	2.81533	2.6	2.86193	2.75746	2.34795	2.01625	2.35216	2.84879	3.16413	2.75978	3.10884	3.08821	3.11556	2.96682	3.17241	3.18368	2.42516	2.36131	2.39028	3.20012	4.93929	3.21431	3.64919	4.31832	3.2595	4.0398	3.63358	3.44196	3.92511	3.22121	3.04585	4.07947	3.03795	2.47352
102167717	ZBTB33	6.73947	6.1745	7.83345	6.21298	6.12621	6.90735	7.48418	7.19459	7.77865	6.53752	6.30414	6.10862	6.48056	8.07396	7.76812	6.78913	7.0797	6.88505	8.1684	8.58603	7.56692	7.25037	7.16237	7.8604	7.05876	8.05525	7.8914	9.69674	8.79901	10.1733	9.65068	7.99356	9.87116	9.69235	10.302	10.7321	8.83722	7.55938	9.09967	7.48647	8.06293	7.83186	8.07138	8.44586	7.76521	7.17253	3.88693	5.61851
102168004	UHRF2	13.1082	11.7919	13.0568	9.21863	9.38805	10.2577	10.3475	10.2466	10.3688	9.15561	9.4555	8.01415	9.27635	10.5414	10.888	10.361	10.5305	10.3336	9.99605	9.08049	8.72797	9.68002	10.3313	9.86162	8.78196	10.8608	8.95302	10.2352	10.3286	10.7555	8.08197	9.06863	8.56576	11.7906	13.5689	10.7992	9.97278	11.3909	10.1927	9.8869	10.3286	9.8262	9.18125	11.3427	10.0203	10.2706	5.99274	7.91651
106510070	YTHDF3	15.3234	14.8294	22.9882	13.2857	7.26498	16.3705	15.6247	12.7771	15.4828	14.0765	11.4175	7.77691	9.37798	6.44994	11.6663	10.596	6.70783	10.2662	14.5951	13.305	7.13976	12.2993	10.7058	10.1184	8.97391	14.3098	12.4251	10.3823	14.8217	7.31299	6.02021	8.90111	9.69812	15.7176	15.6165	6.49498	7.54041	7.79762	9.49919	15.7768	10.6771	12.6726	7.12979	9.99992	12.5943	14.7989	8.23513	13.8093
110256288	MBD4	10.2356	7.86627	9.22416	8.05522	6.59918	8.05841	8.29286	7.53881	8.8672	6.87112	7.18643	5.90529	7.4744	8.65476	7.59534	7.95341	6.15162	7.23048	7.21389	8.33857	7.53441	5.91067	6.3562	6.55174	6.16651	5.57742	5.75266	6.6903	6.88792	7.3638	6.35654	6.60071	5.81598	7.10392	6.88992	6.2541	5.41828	6.07027	6.26322	5.08554	5.16216	5.68438	4.98928	6.3248	5.48027	3.24483	3.72805	3.14469
110257488	YTHDF1	4.64825	5.83593	4.48766	3.58424	3.84264	3.46493	3.35101	2.97112	2.63628	3.04309	3.32106	3.8154	3.3086	2.8699	3.12458	3.82994	3.35801	3.53283	2.81969	2.94641	3.35938	2.82432	3.53031	3.4995	3.11749	3.14676	2.67994	2.54997	2.45582	2.80064	2.45232	2.7473	1.97378	2.17511	3.06409	2.41748	2.69502	3.41439	2.56248	2.63106	2.5172	2.18297	2.65502	2.1188	2.19	4.04439	3.60599	2.15196
110262114	YTHDC1	33.9044	32.1508	26.7497	28.0601	25.2065	27.1355	27.596	29.0857	31.5915	27.4936	27.6236	25.4045	27.5672	32.6145	31.8866	29.5029	30.9395	27.9154	23.9702	22.2261	22.993	28.8845	29.4281	28.8613	25.3648	27.0904	26.8962	28.2351	28.2823	28.6673	16.0984	17.3491	19.8513	28.267	32.8115	25.9143	25.7118	27.8058	24.5694	24.3574	25.3744	26.861	20.4659	23.9416	21.6575	30.9752	21.2422	27.7442
606746	DNMT1	31.2199	34.4899	31.681	25.353	25.9362	25.7987	21.9008	21.376	22.4942	19.4733	21.5391	21.077	19.3391	17.8012	18.7591	19.2802	18.566	19.3359	16.9278	15.5342	16.1056	16.0702	16.5101	16.9906	15.2186	15.617	12.8213	13.632	13.2343	12.6879	11.9154	12.7002	10.7506	13.4828	15.9056	11.8758	11.377	14.3001	10.8833	9.81272	12.2183	11.3173	8.53573	8.48013	8.56339	8.27556	11.3704	8.13499
[truncated: 33 more columns]

## Sheet: Table S4
Table S4. RNA expression data (read count) of the 5mC writers and the m6A writers from 27 C2C12 myoblast samples.
Gene_Symbol	T12_Rep1	T12_Rep2	T12_Rep3	T18_Rep1	T18_Rep2	T18_Rep3	T24_Rep1	T24_Rep2	T24_Rep3	T30_Rep1	T30_Rep2	T30_Rep3	T36_Rep1	T36_Rep2	T36_Rep3	T42_Rep1	T42_Rep2	T42_Rep3	T48_Rep1	T48_Rep2	T48_Rep3	T54_Rep1	T54_Rep2	T54_Rep3	T60_Rep1	T60_Rep2	T60_Rep3
DNMT1	4347	3367	4557	3201	2850	3021	3132	2541	3064	3145	2100	3198	2896	2883	3719	2817	2905	3588	2983	2914	3940	2726	3578	3130	2878	3562	3276
DNMT3A	693	534	759	743	576	689	707	543	687	735	478	780	684	608	896	813	776	975	694	588	1007	821	886	767	738	842	828
DNMT3B	46	47	50	59	52	53	46	34	42	44	26	53	30	35	57	68	67	70	61	44	55	52	54	50	47	50	59
METTL3	952	791	811	683	770	694	712	718	597	626	525	625	632	692	684	663	799	770	573	678	755	549	1050	649	723	902	704
METTL14	787	672	696	720	802	611	876	610	625	588	475	652	607	627	668	636	749	739	607	649	667	568	856	618	676	899	675
WTAP	1305	1121	968	1022	1055	793	1205	927	922	930	735	829	1007	926	955	1047	1131	1157	880	966	1054	771	1353	949	1098	1172	1061

## Sheet: Table S5
Table S5. RNA expression data (FPKM) of the 80 co-expression genes in the Midnightblue module.
GeneID	LE33_1	LE33_2	LE33_3	LE40_1	LE40_2	LE40_3	LE45_1	LE45_2	LE45_3	LE50_1	LE50_2	LE50_3	LE55_1	LE55_2	LE55_3	LE60_1	LE60_2	LE60_3	LE65_1	LE65_2	LE65_3	LE70_1	LE70_2	LE70_3	LE75_1	LE75_2	LE75_3	LE80_1	LE80_2	LE80_3	LE85_1	LE85_2	LE85_3	LE90_1	LE90_2	LE90_3	LE95_1	LE95_2	LE95_3	LE100_1	LE100_2	LE100_3	LE105_1	LE105_2	LE105_3	LD0_1	LD0_2	LD0_3	LD9_1
100037298	3.04218	3.19234	3.57291	2.17445	2.21509	2.89945	2.76824	2.02172	2.11589	2.42304	2.03771	1.90946	2.52897	2.64117	3.39287	3.29708	2.24296	2.6049	2.81603	1.98478	2.98393	2.72013	1.99892	2.39923	1.93827	2.74746	2.14029	2.43202	3.2437	1.91845	1.68465	2.33724	2.18478	2.73939	2.61936	2.77314	3.35181	2.90517	3.54483	3.82237	4.50374	4.57097	5.5663	3.90679	8.11768	2.65977	2.9099	2.46819	9.96605
100037999	138.127	133.382	117.283	96.5214	81.987	102.881	94.5592	88.7454	107.509	140.932	92.0366	134.621	295.355	260.992	249.586	322.845	256.821	237.428	359.958	451.2	400.054	563.193	422.531	545.031	659.7	623.715	618.015	604.06	628.546	531.221	663.063	720.757	645.204	513.577	456.261	591.548	582.154	475.228	508.192	560.503	560.19	656.851	632.797	518.234	848.965	535.806	641.579	729.254	1640.5
100048943	13.7964	10.9467	12.5513	17.9821	16.0269	12.3235	12.1377	11.1255	15.6616	17.3334	13.4863	15.0594	21.5373	21.0853	19.4578	27.7702	24.3358	22.4657	22.0129	28.3399	26.6605	29.8131	25.7118	29.6772	35.5072	24.5423	31.7889	28.5953	29.3255	23.383	32.919	30.6786	22.9999	22.773	29.2321	26.2527	29.1459	22.5501	32.0643	35.8924	37.9192	44.6463	40.2616	36.6461	47.9796	24.6476	42.8455	18.4574	220.628
100101472	5.23915	5.06356	6.80329	14.2259	12.6246	14.4748	15.5273	13.4529	21.8429	22.3124	16.6969	15.7274	29.7036	30.8714	33.7032	46.4416	40.2521	33.9253	34.0281	34.2024	28.6717	36.391	27.3733	33.474	36.601	36.1732	37.9086	40.8857	48.4646	34.3663	36.285	37.5625	26.9499	39.96	61.822	42.9135	57.3311	47.9584	58.8349	49.6649	56.9921	55.3066	76.7745	75.6194	95.4045	17.9155	24.085	56.3216	143.028
100134828	0.01468	0	0	0.076978	0.097496	0.074678	0.018187	0	0.076433	0.157967	0.174914	0.209348	0.465397	0.825392	0.685259	0.90109	0.451702	0.229414	5.69474	38.7799	5.33127	11.5608	8.17715	16.5424	15.003	18.09	22.6322	22.6319	20.1257	13.6991	25.691	10.6201	13.2275	17.3335	7.83543	12.4224	29.4582	18.5425	20.5562	15.4723	20.4625	17.3938	36.4958	36.1073	50.4958	27.9736	38.4041	56.5459	318.89
100144302	96.0325	89.5028	71.5199	96.5574	57.6527	85.2281	86.0901	83.4529	84.2238	92.4217	86.9566	80.9404	101.782	95.7787	90.7909	96.6753	98.8553	100.118	103.026	107.685	109.074	105.116	99.8816	101.994	98.523	88.5617	100.009	90.4871	96.7884	105.832	99.1076	95.6535	80.6712	98.1253	119.594	97.0427	104.057	94.4631	104.56	107.103	107.99	108.399	116.613	112.59	110.969	305.565	234.523	132.71	135.615
100144306	2.25473	1.75698	2.89415	7.13527	5.59708	7.13725	7.04101	5.51182	10.8972	8.35046	7.9133	7.68662	7.49431	16.7057	16.8808	9.38336	8.49515	7.73048	11.4877	11.8205	11.2761	15.6276	18.8485	18.3798	12.993	13.372	19.617	22.6812	33.7874	16.0367	40.4224	27.7479	29.4557	53.2681	72.8053	52.1607	110.641	87.2403	124.691	224.163	194.53	418.818	353.817	294.52	381.704	288.835	427.849	342.578	4245.86
100145894	30.2628	27.1034	24.8145	26.0236	22.7769	26.0749	27.5576	23.936	27.3615	33.1787	23.9636	26.3742	32.1646	26.8037	21.8888	30.7002	27.8272	22.711	32.9565	37.001	31.6995	32.1405	29.0218	28.9117	28.8889	27.0673	30.814	24.5079	24.2278	30.3896	38.2071	34.5667	34.0421	26.638	19.1273	36.854	26.5055	27.2398	33.8547	29.7824	34.0965	33.7253	44.9983	46.6302	46.6422	41.3907	54.6714	44.141	46.1401
100151861	1.22848	0.649288	0.390706	2.35889	1.76323	2.5863	2.99075	2.34299	2.59464	6.17537	4.63187	5.28801	11.4351	9.75323	8.22247	11.3738	11.0404	9.21788	10.0867	16.5588	11.3136	22.4186	15.8947	19.539	26.1312	25.1129	40.8242	41.6949	50.4441	38.0237	58.8002	48.7353	52.6803	69.6099	67.9285	78.0501	97.6838	74.3511	107.803	108.433	104.198	112.894	120.953	122.993	135.157	88.198	147.919	133.652	276.976
100152767	47.9581	32.3192	52.1757	46.1668	42.8354	46.709	39.8296	42.4093	52.3023	39.5365	31.5806	38.5856	48.2942	47.4412	48.1689	54.4494	52.4947	49.785	54.4485	65.4727	60.0245	63.8233	53.1868	59.2681	53.0819	56.3657	60.0953	81.2675	80.7644	57.2117	73.6725	70.867	60.6781	74.4282	92.0994	77.7622	92.0214	60.0752	88.911	83.5999	84.5752	83.683	98.7846	94.9391	112.501	45.8461	132.308	119.326	189.906
100153250	3.11222	2.5976	2.52195	4.1324	3.64676	3.74744	4.18887	3.59027	3.71356	4.53419	4.2416	3.49376	8.46449	5.99019	6.44247	12.8669	7.57463	7.88356	13.3286	18.9346	16.6934	15.9178	14.3264	17.1037	17.0489	18.7481	22.2359	21.6451	21.3311	14.9052	37.0897	29.7288	27.9018	19.7252	13.0696	21.5337	21.341	19.0877	24.6365	20.8837	20.1727	23.1469	26.4686	24.9298	34.7431	11.2205	16.9383	11.3046	142.411
100153677	5.54051	5.35678	5.49173	5.29711	5.09822	5.29459	5.10047	5.55221	4.72421	4.86136	5.23972	4.56637	4.47617	4.95709	4.77973	5.55231	5.38391	5.38824	5.04009	5.08906	4.82131	4.87057	5.33645	5.26633	4.77002	5.83913	5.36381	6.00962	5.42206	5.50601	5.20725	4.95351	5.29515	5.91891	7.47387	6.16698	7.09127	7.44385	6.89589	9.24404	8.13488	8.64452	10.4097	9.68072	9.75317	20.2051	14.8012	14.5985	18.928
100154254	258.604	187.906	243.218	350.125	328.892	364.251	297.699	310.11	373.342	644.512	370.119	470.688	808.769	939.485	945.621	1381	1031.44	887.784	1026.69	1614.22	1329.9	1866.83	1661.72	2108.36	2439.33	2315.89	2248.26	2040.19	2071.38	1447.36	2262.17	2801.08	1595.84	2248.59	2603.04	2029.92	2243.15	2055.89	2217.96	2700.4	2408.53	2638.86	3963.32	2488.51	5500.83	3421.87	5848.21	4635.56	13189.8
100154431	0.457105	0.30976	0.23674	1.87946	2.06359	2.46131	2.3913	2.82203	2.85185	3.91132	3.23423	3.46069	5.04095	5.39391	5.49483	5.62616	5.44634	4.27405	3.73246	5.98458	4.78648	5.79807	3.62814	5.03315	5.20745	5.56213	5.84881	5.08228	6.03475	5.02742	5.04603	5.35277	4.68155	4.27178	6.13028	7.54899	6.5027	6.03718	7.79858	6.43489	6.049	6.3375	9.28307	8.4807	9.42054	9.86364	6.09613	12.7185	13.1767
100156448	4.61337	4.21282	2.31189	5.61964	5.26909	6.7472	5.77828	6.47818	6.83617	10.5122	8.88193	8.9969	12.3685	17.0724	18.2764	16.3787	15.1114	13.5681	12.1585	12.943	15.1299	31.1301	24.668	29.8389	36.8516	33.5715	42.6867	54.1641	62.3418	39.8724	62.8079	63.1636	46.889	78.8021	96.8186	82.5509	101.681	90.2172	107.816	123.238	134.035	147.417	173.784	131.857	206.16	59.8175	138.441	120.85	678.42
100156799	58.0666	47.1549	50.3069	75.0639	53.8895	66.8104	68.2138	63.7522	68.8097	72.7432	51.524	64.2329	93.0794	77.3838	72.1167	76.9039	88.2983	67.5679	74.8353	103.261	74.1156	93.9621	76.5278	82.0574	83.4433	72.1449	85.8282	90.2065	104.03	88.9606	124.197	104.955	88.4561	105.123	108.196	101.93	112.098	77.2948	121.017	101.131	98.815	118.084	131.195	145.952	130.523	133.946	163.965	126.603	148.458
100157283	3.99968	4.16333	4.86436	4.2286	3.61744	4.3282	3.86943	4.51594	3.9909	4.33966	4.1883	3.65439	3.42803	4.38785	4.91421	4.20547	4.23056	3.80385	4.81693	4.29761	3.91888	4.62002	4.5045	4.65405	4.64965	5.88463	4.85419	5.86194	5.94756	5.44788	5.1287	5.61247	5.32089	6.21305	8.45965	7.06501	6.82432	6.7867	6.4922	6.66999	6.42108	5.82642	6.63452	6.84073	6.48774	10.0871	5.82324	7.86442	8.92101
100157582	209.373	210.907	136.316	201.514	175.314	185.426	163.403	155.915	168.991	193.373	164.769	197.638	215.325	182.984	166.641	181.355	169.275	169.875	178.191	224.905	202.209	205.777	186.161	203.887	226.778	203.357	229.669	198.915	198.256	204.289	311.795	279.445	243.005	210.174	151.791	216.174	251.922	213.995	274.587	244.713	226.168	319.017	310.514	328.454	384.4	345.639	483.747	358.529	1828.35
100157614	0.797095	1.04188	1.18956	0.695074	1.05706	0.881837	0.880027	0.681226	1.00113	1.39729	1.29381	1.62907	1.68474	1.7045	1.60103	2.1238	2.0424	1.89351	1.59384	1.9233	1.69949	1.64553	1.45793	2.08571	2.23277	1.49147	2.24182	2.14575	2.39905	2.00849	2.24902	2.23122	1.36903	2.01548	2.09121	2.16449	2.29055	2.42942	2.43296	3.33801	2.65038	3.27725	3.06438	2.24851	2.66146	8.10144	7.20638	6.00977	5.36081
100157679	0.417784	0.581733	0.560755	1.5479	1.20618	1.38321	1.20387	1.2973	1.55205	2.11199	1.43746	2.16715	2.29605	1.90251	1.81136	2.1194	2.03106	1.68549	1.31384	1.78703	1.62497	2.19025	2.22502	2.47938	2.95443	2.40396	2.93133	2.10411	2.38022	1.9041	2.78137	3.18665	2.21784	2.99971	2.49283	3.00555	3.88314	3.00877	3.47722	5.31351	4.90518	5.22916	4.38533	3.67833	5.60573	2.18752	4.02974	4.07395	14.3009
100158154	45.3521	47.8519	46.7174	41.5194	44.8184	46.3489	44.6185	39.151	46.1941	48.9891	44.2418	43.4987	49.9062	46.1761	50.1164	49.9713	45.0291	43.943	36.4627	38.908	43.2157	51.3593	40.5552	44.602	45.596	43.3555	41.1508	49.3273	49.8752	42.9748	56.0552	53.2686	41.25	42.4981	45.5765	46.5796	46.5657	44.4686	43.6086	48.3854	48.6496	54.0947	49.689	40.5323	54.4341	78.0657	93.5372	78.566	384.517
100171390	0.080756	0.127546	0.106673	0.0863327	0.209606	0.180287	0.137627	0.052603	0.161923	0.251073	0.332604	0.09156	0.118106	0.3039	0.33615	0.27561	0.489942	0.391976	0.616904	1.16293	0.432459	0.803609	0.868476	1.19724	0.695382	1.33544	2.24988	1.16016	2.29934	1.04415	1.33998	1.36124	1.02689	1.75196	1.47614	2.22141	1.95881	1.32582	1.61584	2.01727	1.98482	2.31502	1.85571	1.94524	3.61603	4.62292	11.5262	8.42326	66.6321
100188980	44.937	35.9113	46.264	67.661	53.676	56.5516	58.8645	57.3803	68.344	101.04	63.4986	101.713	129.703	105.917	97.6574	114.731	96.1548	94.8857	108.354	157.674	130.874	147.501	111.745	134.331	168.113	137.835	164.126	168.503	166.497	151.086	224.443	190.493	156.775	143.416	125.266	156.961	167.623	127.953	163.667	177.832	189.608	199.326	208.642	166.604	197.401	209.772	208.681	199.466	668.544
100233197	0.0275347	0.016139	0.0307909	0.0247214	0.0086616	0.0400285	0.0134916	0	0.0087686	0.0446924	0.0412487	0.0230607	0.102853	0.0806853	0.0851741	0.121829	0.0943507	0.131931	0.249076	0.155786	0.233116	0.424038	0.284037	0.379443	0.66757	0.422576	0.56385	0.716	0.673502	0.428873	1.03332	0.995024	0.720724	0.743718	0.934477	1.30039	1.41192	1.2595	1.36951	1.74779	2.12079	2.06509	3.82397	3.25067	4.53879	3.8709	1.85439	3.45174	7.13023
100502562	38.4693	34.1338	34.3364	35.342	28.4938	35.5036	32.6296	34.2355	35.9064	32.1811	26.0186	27.1147	31.3587	32.9124	30.2691	31.0907	31.0182	31.5468	36.6821	42.092	37.1683	33.5522	29.3432	31.706	34.4675	33.5828	33.8658	44.9417	43.8811	43.8315	52.6515	47.7364	50.0225	50.4078	32.9451	48.4194	50.2051	42.616	56.3152	50.0751	49.8737	48.0196	61.2824	73.3383	69.1553	58.7652	55.7098	63.4646	75.3523
100511661	12.8934	11.6717	13.8064	13.3755	13.4007	13.916	16.5879	13.0149	17.3439	12.776	13.8192	12.824	14.6332	21.131	18.6359	19.5405	17.8597	17.0306	19.9605	22.9161	19.3963	20.384	16.4265	18.3036	17.9809	17.2351	18.5714	24.6558	28.652	22.4272	28.6529	29.0697	23.5743	31.3931	37.106	34.7079	39.9246	29.9262	50.9475	44.2907	43.5484	47.1777	56.0011	64.9961	62.8829	47.6405	38.3487	48.9049	72.3047
100511817	0.366886	0.591104	0.436922	0.468563	0.419712	0.448084	0.086666	0.199018	0.139428	0.730927	0.633526	0.754436	0.906547	1.6042	1.46539	2.03357	0.893461	0.89708	3.32572	4.51122	3.62182	6.51837	4.99136	7.63456	11.0942	6.17214	12.5071	17.8994	20.7361	8.13163	23.0661	22.9972	19.7995	18.1353	25.181	25.3956	41.9667	26.3146	31.5169	34.7971	55.849	53.9431	62.2271	36.7272	71.4571	55.5885	72.6178	54.5863	667.8
100512885	1.26205	0.893548	0.907854	3.75135	3.06103	3.40147	4.51713	4.47818	5.15847	7.58563	7.07581	6.29515	12.9145	11.0668	9.77035	18.8263	14.5284	14.318	11.0347	13.9862	15.3215	20.115	15.18	17.6827	16.9855	15.5878	19.8088	11.6082	11.3026	11.5794	11.6612	11.9309	9.31387	8.40079	12.0873	11.0506	12.9009	11.0189	10.5798	11.6101	11.375	14.0442	13.0208	11.7033	12.2041	4.33262	12.8069	3.79649	43.2655
100515709	12.6171	11.82	12.0757	11.2776	8.45381	9.12513	10.0642	10.0818	9.50727	11.5255	11.8585	12.0892	11.3498	12.4528	13.6645	13.7441	12.5133	11.9739	10.9531	11.5789	13.9624	16.2843	13.4025	13.6844	13.6791	13.5465	12.9276	16.5604	16.1899	13.3173	15.4311	14.6337	9.78189	12.9707	20.1498	13.0865	13.7569	12.4272	12.684	14.3681	14.0306	14.2924	14.1531	12.393	11.8849	6.2555	14.9843	7.87134	29.95
100516688	7.34052	7.11386	5.69012	6.69521	4.76099	5.59133	5.82471	4.62137	4.59557	4.94005	5.52108	5.73232	6.32718	5.55034	4.54641	6.39123	4.67688	6.2478	5.93609	6.06605	5.38816	5.7079	4.86628	5.03937	4.92759	5.45161	5.47105	3.21319	4.64722	4.19244	5.61519	4.88622	4.04055	3.48558	3.75156	3.04652	4.0555	4.03219	3.56066	2.90935	4.08264	3.86371	3.87557	3.65307	5.3474	2.54648	5.52065	3.42888	20.2781
100518253	1.90634	1.30126	2.01346	1.80202	1.71151	2.02829	1.57704	1.37778	1.696	2.61078	2.00223	2.54212	3.34596	2.19524	2.45974	2.24618	2.77006	4.12088	2.13531	2.73765	3.29434	3.13185	1.94433	3.01284	3.50734	2.95511	2.72088	3.15741	4.05876	3.38297	7.05077	4.90279	4.80274	5.87583	6.77513	6.55296	9.95009	7.4033	11.3088	13.166	13.4466	17.3949	24.7751	18.2348	20.201	55.3082	46.2016	38.4668	30.1691
100518588	3.82589	3.25255	5.9744	8.51184	7.57458	9.24455	9.40863	9.73678	13.8368	12.2206	8.97234	8.80092	18.3099	21.2764	18.6947	22.8834	21.2187	20.1672	25.1739	32.3044	24.1794	39.1086	27.2932	32.2725	43.9286	42.192	48.8274	54.6447	59.5195	50.3327	56.5429	50.5671	59.1777	67.5979	74.4662	82.1124	81.1107	61.2566	88.9666	67.2404	67.6621	75.1334	80.1519	92.9292	82.411	50.6438	29.6198	43.7418	98.7978
100519531	0.261413	0.219276	0.183993	1.04904	0.639382	1.17141	0.437682	0.149622	0.44102	1.43191	1.17613	1.09794	2.3848	2.56134	3.10874	5.22743	3.53785	5.97559	7.17896	13.0634	9.74886	14.2645	15.0486	19.4971	21.8118	18.6626	26.0353	25.0476	24.6438	8.76694	15.0226	17.5728	11.1331	7.1535	5.72767	10.4865	8.98153	6.59211	7.6268	29.6354	28.476	38.1242	70.3914	23.7915	74.9536	22.5916	12.6139	7.25405	979.582
100519694	1.48366	0.911493	1.23927	1.8466	1.74134	1.87838	2.34889	1.95157	2.98502	2.34788	2.3234	2.8981	3.23014	4.81505	3.63459	4.05468	3.64041	4.36567	4.61484	3.13085	3.9288	4.97192	4.60962	3.64101	5.03962	5.63534	7.40753	7.48097	9.33595	6.27592	5.93913	6.57487	5.61232	7.09311	7.95751	6.8593	6.61106	4.99467	7.46059	4.08889	4.50679	2.81985	4.83278	6.11812	3.53581	2.54086	2.63522	3.77142	21.7309
100521423	19.3184	17.1234	17.1119	44.7975	37.9674	44.9553	44.2009	40.8211	53.4514	82.628	50.7179	74.9962	96.7223	78.841	77.8006	80.2966	71.6877	64.345	50.5893	61.4368	63.8465	83.5791	59.6442	72.6829	93.9178	67.6155	95.7965	83.7049	83.3603	63.622	120.48	112.823	87.6039	57.3614	50.81	75.5017	87.1309	67.1662	103.668	100.658	107.948	116.337	112.293	90.2256	130.285	64.6279	140.874	64.2032	510.347
100521956	1.81093	1.89807	1.56492	2.12582	1.73207	1.47285	1.91035	2.28425	1.91812	1.94246	2.9983	2.92301	2.73191	2.71891	2.08372	2.17346	2.00957	2.17721	2.30928	3.54216	3.66115	2.53466	2.37992	2.87675	2.4374	2.39051	2.55685	2.84385	2.7609	3.17539	3.93621	3.1753	2.36596	3.75904	4.40607	3.01419	3.24961	3.19255	4.18218	3.31121	4.19169	4.33903	9.6016	6.17624	9.32398	26.3935	14.5808	13.2823	12.7349
100522538	38.1185	33.9408	36.0142	66.0285	55.7406	61.6726	49.3706	43.3954	57.314	84.814	49.9841	74.5902	106.782	73.8128	71.9679	106.202	87.021	83.2195	78.9862	114.211	103.2	119.899	96.4303	109.491	131.442	112.476	128.45	97.8194	98.4644	91.188	132.099	110.82	88.3806	89.2195	82.5508	92.3724	101.287	76.4418	97.8078	91.3305	97.4547	100.991	121.713	98.0826	110.743	71.2169	81.5469	72.3898	184.059
100522828	17.1	16.0422	19.1857	15.3158	13.7001	15.177	15.6158	14.6354	17.5742	14.6256	13.1362	13.655	13.8772	17.6561	18.385	16.3951	16.3145	15.8845	15.4557	15.1374	13.765	16.8072	14.4455	15.0935	15.5517	13.7707	14.3942	16.4454	18.6212	15.985	16.708	14.452	13.9751	17.1177	23.6961	19.9707	18.3143	17.7247	17.1003	19.9892	19.4579	18.0935	21.2227	21.4678	18.1978	34.3711	18.3671	29.9407	26.8003
100524597	3.96801	3.18	3.181	4.51922	5.52038	3.40686	3.73957	3.71857	3.84712	3.93192	2.9658	4.14404	4.64934	5.66216	4.81135	6.16026	4.43349	4.91763	5.29768	5.57962	7.12624	7.39647	5.62531	7.46857	6.8119	6.45303	6.51646	7.16721	6.52797	5.92219	5.43445	6.74062	4.41484	6.30281	9.46206	6.09856	6.61575	6.16473	7.17281	9.45993	7.05225	6.50934	8.71694	6.47651	8.2242	9.58814	14.8636	9.99168	25.4793
100525092	4.06245	4.14493	4.95115	3.89143	4.11837	4.28666	4.3117	3.96476	4.25524	3.97836	4.91212	3.8493	3.15141	4.3507	4.34843	4.00741	4.24765	3.91205	3.76601	3.57793	3.24365	3.49969	3.55822	3.65411	3.26959	3.84923	4.20121	4.08459	3.49156	3.78798	3.67458	3.44051	3.83542	3.76345	4.15994	4.60905	4.73606	4.9615	3.79352	5.10487	4.86866	5.00139	4.66086	4.033	4.59653	23.3259	17.0181	24.8571	38.1583
100620160	44.5489	38.7256	46.8998	24.5783	25.2268	27.6345	25.8328	23.7336	32.691	29.504	22.6201	23.2687	26.8735	29.3113	27.9231	32.8125	32.1528	27.0835	26.6454	37.1928	30.0429	22.152	21.2115	24.4519	23.3826	25.6981	27.8566	29.4726	31.3088	27.2794	30.4778	28.4386	28.9416	38.4774	32.5373	35.7608	38.8639	35.6553	45.0676	37.0682	46.1704	39.2762	50.9429	50.0112	58.2188	35.5369	57.1824	70.4484	104.144
100620788	27.1682	25.9114	23.9864	27.7946	23.7554	25.7574	21.9034	23.6152	26.2688	38.6241	26.1158	34.2039	51.6963	36.9712	37.8258	47.2012	43.3118	41.6511	34.3427	46.7539	38.0507	48.4231	41.8231	53.6718	50.1558	42.3385	62.2067	43.6582	45.0713	37.7352	56.3211	48.0789	47.7964	38.8896	38.6779	40.669	55.0195	44.9458	56.1495	64.7807	62.5637	75.61	64.1349	50.5401	57.0573	76.2015	76.5981	58.8824	127.626
100621165	38.9538	37.3796	31.8116	33.1196	30.3575	30.488	25.4617	26.5485	28.4565	33.985	25.0233	32.8732	40.8951	30.7948	26.7932	35.8413	31.5201	31.5826	28.7158	39.3745	35.5318	37.9251	34.4503	35.1882	39.8899	33.5692	39.2348	27.1632	27.829	28.6743	38.9451	35.1107	32.4271	24.868	24.0275	24.2965	33.1882	27.2902	32.8286	29.0127	31.0554	33.228	36.1883	35.2562	35.0342	38.9927	40.0482	30.4247	39.1236
100621808	6.06004	4.49543	3.85661	8.44616	8.61209	9.31094	7.98073	8.51276	8.51934	12.2232	9.2851	12.9748	8.82951	8.78758	9.77734	10.9803	9.81664	7.6223	5.32205	7.04101	6.91252	11.2004	9.33451	10.4656	7.98049	6.57015	8.61027	6.82029	7.91121	5.31931	7.28684	7.16428	3.84825	7.74296	9.58167	7.44096	10.4188	10.0172	10.0214	12.2553	11.7912	15.3124	14.0588	13.1553	12.592	23.6014	24.5977	22.8363	83.0024
100622730	27.7586	24.1907	24.415	29.92	25.3451	28.1499	26.9449	23.2068	25.1755	35.8397	21.701	34.5261	39.478	25.1984	29.4859	36.8071	31.9711	31.738	35.7268	45.6943	39.1906	44.7621	33.3861	41.2429	43.7018	36.7615	42.904	36.8419	39.5354	37.2232	55.1569	47.5414	45.3733	35.6864	24.2391	32.8418	43.6209	32.553	44.6489	38.5972	36.8826	40.6499	51.4001	51.813	50.8223	52.8	48.3828	36.8198	64.3539
100623614	67.3567	65.0479	72.0993	70.4143	67.3635	72.2785	64.5667	62.3436	68.707	69.7149	64.5888	66.224	77.315	75.3451	71.9743	86.2577	85.1393	81.59	82.7439	89.6545	81.4116	87.2423	79.0578	87.0456	76.5464	74.3297	83.033	81.8245	84.6631	73.4633	98.322	92.3209	81.6958	81.6687	101.11	84.179	100.135	81.9704	96.2651	99.4103	95.3473	96.28	116.452	107.89	108.89	130.935	124.964	118.352	155.603
100623700	10.4	10.1311	13.3374	18.5184	16.8648	16.872	14.013	15.0754	17.6754	17.0909	14.2782	17.4797	25.3149	23.7579	23.9108	26.0861	26.6428	21.3466	23.0846	22.9907	24.4961	28.6673	24.1652	23.6171	25.8745	22.9201	18.0974	22.741	22.3575	19.762	30.2545	26.9656	24.3906	18.0944	17.1305	20.832	20.3796	21.4714	24.934	16.2402	23.8356	19.8042	20.9249	21.6678	33.4324	2.75622	25.9228	10.9274	109.96
100624749	19.6422	19.9177	16.9348	17.2738	16.1648	15.8942	15.0006	15.3342	16.2958	23.1766	16.9962	19.8646	28.3167	23.4472	20.8279	24.56	19.7004	18.9273	20.3627	25.286	22.8222	30.031	24.0348	27.8646	26.8755	24.0911	26.7242	22.584	21.3193	23.0821	24.6258	27.0037	24.1079	17.9607	20.7106	19.2508	13.5043	12.3998	13.2177	17.7711	14.217	18.1392	15.4169	12.8172	18.1698	20.8144	24.4676	22.4093	73.3081
100624901	13.5023	12.3305	21.8313	17.2263	16.9377	17.8711	16.3177	15.2958	21.7548	15.0995	14.799	16.6522	19.5552	21.9397	22.9419	24.065	21.7847	21.5689	19.2928	19.4457	20.5468	21.4013	17.9767	19.8358	19.5224	21.1098	19.084	21.7538	23.5908	17.1234	18.1881	19.5299	13.3507	20.2654	28.4549	21.2975	23.0642	21.444	21.0302	24.5018	22.3672	23.1709	27.8566	24.1166	25.7338	35.3719	30.6966	35.7057	40.4262
100625146	4.49895	3.08658	2.33503	4.70917	3.149	5.06949	5.99633	4.45838	5.35159	6.88092	5.16718	6.36396	5.61024	7.03681	6.75336	5.69566	4.10247	5.07691	5.58432	7.93275	8.21304	8.2385	5.65933	6.85209	6.83839	6.06505	9.06697	8.45983	6.26247	7.99108	8.33641	9.00995	8.55224	4.97949	5.22138	6.57933	6.38784	5.52738	6.54506	6.59193	7.70502	4.44415	6.59282	6.21003	6.27798	1.40239	3.90141	1.69968	33.2668
100625451	4.27709	3.6704	3.93901	4.5865	4.6484	5.35251	5.1781	4.60706	4.3444	3.85401	4.77161	4.40358	4.36887	5.23663	5.10186	4.16502	4.00137	3.61224	4.03315	5.22393	4.86882	5.58844	4.65917	4.98233	4.26364	3.97599	5.32153	5.331	5.74519	5.17658	4.44021	5.13979	5.25378	5.12721	4.68164	5.92174	6.54132	4.7177	5.18962	6.8615	5.26867	5.70179	6.37799	6.58425	10.0067	4.65816	7.40785	6.49961	18.9775
100625881	20.5495	21.0694	24.3042	23.8691	22.6564	25.0005	25.0132	23.3054	27.2668	22.0215	20.7168	20.7884	24.4433	29.1297	28.0665	28.3106	25.5667	24.4879	31.5415	31.6152	28.3923	28.3725	26.1276	26.3909	26.0075	25.457	26.2	30.8559	30.4214	29.9773	31.202	31.0021	31.4037	36.2944	38.6441	36.0123	41.3843	37.7264	39.3214	42.2421	42.3483	44.2446	50.1204	57.1783	55.7315	51.3327	45.1602	59.2581	99.205
100736963	0.638171	0.698622	0.464296	0.18826	0.288392	0.416767	0.493487	0.457388	0.449925	0.471272	0.323928	0.761307	0.693499	0.863582	0.559148	1.06201	0.7185	0.729286	0.690784	1.30355	0.678614	1.68849	1.20099	1.47	2.02739	1.50934	2.96753	1.83849	3.52898	2.28117	2.10333	2.34393	1.8244	3.45928	3.33955	3.30109	3.66054	2.60485	3.19143	5.328	4.25848	5.83473	4.80118	3.77473	3.81872	12.5909	8.59371	8.96094	19.2402
102162031	0.723772	0.575385	0.376393	0.728091	0.837348	0.438801	0.620245	0.825743	0.849922	0.966385	0.934602	0.854928	1.13939	0.779771	0.751252	1.2044	0.519437	0.82213	0.929381	0.886326	0.995365	1.1226	0.939415	0.974311	0.746987	0.610384	0.746363	0.953027	0.754375	0.724444	0.613659	0.640501	0.624646	0.587353	0.631524	0.594548	0.257154	0.620203	0.653796	0.453694	0.444143	0.651051	0.403105	0.455272	0.584125	1.16786	1.99336	0.419027	20.2139
102165864	18.8832	18.6468	14.2565	22.1271	20.4205	17.4286	16.8333	17.2178	16.2503	23.4092	16.8824	22.7878	29.2385	22.6368	20.1759	37.0843	25.339	26.9058	27.9121	34.8385	30.3699	33.828	31.0618	37.0277	38.4614	34.1269	41.3287	26.7039	27.1402	27.5785	32.2195	30.4649	25.2186	22.4455	22.5169	21.6313	33.5753	27.6379	31.0804	44.176	35.7258	33.3735	31.1893	28.6476	27.2133	30.6861	37.1046	22.5261	46.2472
102165958	3.91906	3.09216	4.20505	3.38398	3.09171	3.08092	3.21589	2.90937	3.07894	4.60532	4.6969	4.6062	7.12483	6.07098	5.07058	8.15629	7.06766	7.0598	7.44651	8.75981	8.85662	10.499	7.86171	9.53327	12.7666	10.8445	14.4017	9.33924	10.6662	10.2241	16.6022	13.7245	11.1055	8.33418	15.049	10.7233	17.0153	13.554	14.0537	10.619	13.6503	16.2755	16.3177	15.3535	15.2567	3.12672	9.26723	3.80229	17.5705
102166405	5.86344	4.44612	6.87309	12.8121	13.6338	15.2214	9.03135	11.3117	15.0549	17.2058	10.9843	17.8675	18.4844	20.69	19.4819	20.054	21.368	16.7806	14.7177	17.7412	14.2254	26.6903	26.829	27.3994	26.5353	26.2461	27.1418	27.603	26.6946	20.0716	23.9962	25.3323	24.3121	42.8446	29.5215	33.444	34.5097	28.7759	37.513	34.021	38.2952	42.7225	51.6728	48.9035	45.9822	38.2497	35.7232	50.6474	109.517
106506774	7.7979	7.85316	8.94028	5.9731	5.20311	6.09124	5.93541	5.32717	6.1452	6.01041	5.02677	4.27961	4.03339	4.60537	3.81767	4.99628	5.20103	4.46105	4.20653	4.44436	4.86686	4.66231	3.92622	3.58626	3.53493	3.12152	2.81431	3.07093	2.76567	3.15384	2.69164	2.97675	2.58896	2.9342	2.45637	2.84132	2.7329	2.19422	2.75281	2.31326	3.09212	2.14291	2.43512	2.48256	2.8924	3.23763	4.89518	3.82777	26.0458
110255661	3.57905	6.17102	4.40451	5.30565	6.02994	5.50249	5.28375	6.69524	6.75329	7.06361	4.98921	9.07875	8.51447	8.03035	8.49463	8.68351	6.4444	5.99898	6.22474	9.48354	6.53353	6.43053	8.57853	8.53196	8.58624	7.92666	8.05742	10.2034	7.20288	10.1087	7.28122	10.2827	7.4169	8.72981	13.1858	10.7169	8.13882	7.33753	12.7816	17.2468	18.0036	17.7582	26.1866	17.8581	20.4813	32.2654	27.0267	20.6979	32.878
110257403	1.81968	1.10374	0.724932	1.53944	1.57836	2.80633	0.684028	0.643936	0.619673	2.05566	1.77805	1.71467	9.16279	9.05842	9.84703	30.6014	31.0731	20.7169	27.8048	29.3773	26.9926	39.8355	37.5691	42.0187	34.5478	38.0482	66.465	35.3252	37.4953	30.6823	41.2608	43.7614	31.5393	51.3358	48.6942	64.6505	138.963	122.254	170.147	193.789	185.808	236.645	227.66	150.549	175.503	401.315	370.346	398.443	497.087
110260081	46.5424	52.1356	47.8642	74.3683	77.7162	78.413	62.3987	67.1096	78.7556	114.368	96.0392	117.797	145.289	157.814	140.58	177.183	160.035	154.521	131.833	157.126	161.652	230.037	168.118	218.499	254.375	217.706	260.664	222.904	239.072	188.157	242.139	233.378	155.683	236.634	348.349	240.139	384.346	320.308	361.446	363.115	363.742	390.015	441.207	355.716	439.429	507.119	494.262	527.251	1606.15
110261592	0.57947	0.548174	0.717455	1.32769	0.971449	0.690287	1.31998	0.926244	1.54057	1.38274	0.796556	1.64684	1.46954	1.69759	1.25188	1.04055	1.21257	0.794347	1.16943	2.06539	1.07845	0.900751	0.946473	1.0809	1.54057	1.38601	1.30898	0.785256	0.678507	0.796531	1.98029	2.13233	1.08846	0.831289	0.909958	0.847554	1.9181	0.693279	0.954235	1.36496	1.30698	1.27908	3.2472	1.87502	3.8264	8.11318	3.68964	5.32427	6.31377
396823	244.812	236.532	229.828	315.244	302.976	332.605	308.764	291.278	359.228	415.948	355.002	414.022	510.877	503.918	449.288	529.882	440.244	438.812	481.557	626.052	549.364	605.68	486.142	560.201	688.355	589.179	732.999	719.779	740.433	588.294	824.533	795.156	607.911	694.988	696.658	709.093	851.84	688.558	865.868	847.659	858.538	986.69	1120.11	924.465	1403.11	1029.24	1277.04	1182.94	3228.49
397083	0.362476	0.225607	0.317271	0.693678	0.483383	0.538537	1.03025	0.581122	0.754584	0.693253	0.510329	0.646061	4.88161	4.49644	5.19438	7.13547	4.24615	3.9819	10.1238	11.3723	9.42233	17.2404	14.5308	18.3726	23.0043	27.7644	27.9976	27.3506	32.2489	22.2961	25.3538	25.8047	20.9672	27.9552	24.4101	30.5796	30.6556	27.1311	28.1517	28.7212	24.3217	29.847	27.1361	33.9278	29.2662	6.6981	9.75223	15.8815	36.9213
397264	9.204	8.9785	10.9438	102.339	169.564	111.418	164.873	157.691	220.801	335.708	224.57	293.601	512.13	397.971	418.406	670.066	500.552	460.908	563.375	658.764	675.698	1062	700.365	881.814	1264.34	916.54	1050.25	1121.42	1078.5	749.696	1094.55	1053.83	638.41	880.433	1052.66	1040.56	1038.28	820.496	1053.36	1091.4	1138.66	1379.89	1454.3	1254.45	1602.65	616.055	1076.31	781.53	4274.92
397548	1.58175	0.747083	0.921391	10.886	7.74462	9.6268	5.88843	7.28442	7.19306	17.1592	9.78563	15.0609	31.6191	21.6853	24.0063	29.4106	23.3912	25.6073	32.6342	42.9041	31.7821	35.9884	30.2827	34.2842	33.6728	35.1054	36.2504	34.3035	36.7948	28.0871	41.3538	41.0007	38.7011	32.4146	27.1475	30.6484	35.3237	25.0668	40.8543	40.5811	36.4113	45.19	39.0883	45.9624	55.5464	55.1406	107.005	65.7004	114.948
397566	8.56649	5.77047	8.16217	13.5095	13.0375	14.7454	13.2945	12.8548	15.0518	18.8559	15.5484	14.0366	22.6514	26.3399	22.4183	16.9819	25.7241	21.4165	18.1816	15.4723	22.147	24.1066	16.9865	18.349	24.4792	18.4784	23.4964	20.3297	24.6063	20.2621	21.8272	21.5872	17.5462	17.9209	21.7721	20.8966	18.0795	21.9231	29.0672	29.6147	28.9462	26.0241	27.2369	21.117	28.6083	27.7771	18.6852	17.4453	140.724
397602	62.4734	59.9237	49.0116	47.4553	44.7455	44.4737	49.3251	46.5047	48.7131	45.5775	58.963	42.4535	42.2236	45.0292	39.1956	44.1012	44.1224	48.4761	40.3654	40.2759	42.1364	47.4939	45.7984	47.0119	47.7275	47.4993	49.1685	49.6517	47.3635	41.0722	42.4539	43.5474	33.1637	43.7245	57.0141	41.2456	56.5862	55.0677	52.3903	59.5582	59.2784	56.4471	58.5294	54.0089	67.9155	43.2848	87.922	55.8032	343.093
397666	327.361	273.795	410.354	763.776	798.689	931.088	1006.8	951.437	1166.43	1276.67	1117.57	1301.07	2084.18	2273.78	2074.29	2207.7	1973.52	1844.49	2258.07	3303.2	2530.57	3213.42	2504.69	2968.08	3231.75	3155.89	3201.39	4315.96	4403.66	3887.01	4730.55	4481.75	4491.94	4519.92	3572.95	4368.22	3809.41	3341.7	4048.53	3806.4	3690.54	3684.14	3258.26	3593.53	4868.73	2810.14	3438.16	4877.51	11612.5
407245	59.1936	59.0385	53.2868	68.2503	55.9432	55.4725	62.8915	58.1844	60.827	65.7954	57.2132	58.9173	85.2263	77.1154	77.393	83.3232	87.8724	80.6114	94.5739	94.5463	103.75	111.543	96.4198	96.6892	125.483	97.5037	99.9164	114.211	96.8416	82.3872	144.335	128.291	116.528	73.1333	67.6943	82.9051	78.4009	86.6918	111.752	91.6114	93.7656	101.1	117.295	109.385	174.019	48.1143	116.126	105.855	1197.92
407608	153.478	126.295	118.767	135.725	111.153	139.698	124.365	120.389	138.282	135.816	117.302	122.527	129.117	122.473	112.231	118.971	111.34	108.217	121.801	152.885	134.193	163.845	138.903	146.905	167.346	154.348	154.373	177.359	204.725	160.694	240.775	229.966	217.734	196.029	130.004	212.655	181.339	172.69	220.085	211.3	210.815	248.698	280.817	265.933	380.178	279.643	268.62	346.815	1140.41
414905	1034.97	987.517	1243.03	2042.1	1536.24	2168.63	1699.03	1625.34	2152.95	2364.2	1638.36	2191.14	4720.98	3175.61	3046.8	4128.96	3825.28	3195.33	4106.06	5330.5	4892.92	6330.73	4786.03	5715.96	6684.79	6235.9	7170.28	5859.68	6440.81	5514.29	7859.5	7624.45	6967.12	6448.63	5494.65	6536.16	7002.65	5286.76	7352.4	6861.17	6950.6	7703	8240.67	7569.51	8614.65	4605.46	6335.39	5823.77	11433.6
414906	61.9081	37.7278	43.8372	275.831	194.325	263.675	235.271	268.922	318.009	473.742	321.739	397.936	545.488	480.284	443.096	525.586	467.991	455.234	450.551	574.353	562.993	708.499	552.048	667.306	813.467	722.849	891.834	670.988	712.373	611.005	692.722	755.806	558.655	586.653	643.077	733.451	965.689	692.102	920.665	832.904	893.908	990.859	1095.62	847.355	930.867	726.211	866.748	710.373	1961.2
574060	4.54854	2.45072	3.69788	44.0272	30.2754	38.8313	37.0723	42.4734	53.6712	74.0033	50.9436	72.0477	146.837	121.7	111.755	153.924	137.788	122.596	178.223	261.162	202.005	265.856	183.606	238.011	317.441	293.73	357.716	332.507	342.725	286.705	422.78	432.589	377.016	333.533	248.833	369.15	435.392	323.843	467.525	387.909	387.633	460.155	542.891	489.377	585.898	694.234	509.039	703.323	1050.68
595110	166.402	123.293	150.452	197.225	189.201	210.307	215.114	198.244	227.116	227.346	168.832	195.347	250.007	246.98	230.883	221.644	217.446	218.75	224.598	303.02	248.445	203.697	181.227	192.158	187.635	175.212	189.097	217.554	210.639	234.499	264.634	218.572	243.925	213.505	169.188	214.236	215.649	156.358	228.703	218.076	185.508	192.598	315.207	357.406	331.559	274.685	192.849	385.211	336.395
606751	230.744	127.438	167.163	1132.07	746.345	1107.73	1016.49	975.149	1392.99	2254.37	1183.18	1645.45	2935.32	1979.02	1721.11	2337.11	1934.08	1970.04	2132.4	2964.92	2604.48	3289.78	2362.93	3062.35	3350.84	2991.15	4475.97	3223.46	3884.31	3072.11	4335.8	4912.84	3581.37	3555.84	2059.83	3296.51	3917.97	2822.84	3934.51	3976.7	4021.12	4634.8	5092.16	5072.34	4785.55	3698.06	5052.51	3872.7	7296.7
692156	31.4402	34.0658	38.9664	98.7122	89.1384	109.894	83.7518	78.3341	102.268	132.436	99.5236	146.99	277.623	217.515	200.778	268.763	249.04	223.664	312.897	409.487	317.701	554.252	362.093	421.805	661.705	552.935	769.681	616.808	651.53	486.903	840.519	775.195	607.829	649.044	477.231	763.954	918.559	788.961	978.083	1170.03	1110.57	1292.76	1324.91	1024.47	1488.55	1305.89	1121.16	1467.5	4997.21
733601	14.8348	15.5836	15.0244	11.3989	12.1774	11.4037	10.0181	10.3561	9.92375	9.21643	9.85103	10.5253	15.3739	10.6553	10.479	18.0034	19.782	15.1454	15.6237	18.8651	18.3592	27.3439	22.2042	26.2218	31.3814	34.0153	41.6113	33.1276	33.6955	21.764	35.0983	39.2043	27.2294	25.5815	20.986	33.954	44.9859	34.6986	43.687	49.5677	39.7209	52.7004	48.7323	40.1832	48.9774	102.096	104.839	92.6734	364.055
733659	15.2977	16.3796	24.7625	25.2494	28.3843	23.8712	23.6164	37.3922	36.0709	44.6517	36.9457	48.7895	49.5946	48.9955	60.4954	53.9977	63.0993	39.5685	62.868	68.3165	53.6213	93.2103	70.8631	74.0573	105.49	96.9922	89.6356	88.8478	88.0809	58.0757	99.4945	93.394	55.9546	57.2519	92.0267	85.526	122.69	101.872	106.689	160.515	148.201	161.08	197.719	129.994	227.764	187.177	291.145	223.314	1267
733664	1.59644	1.32151	1.24798	4.30403	3.52441	2.94572	2.70108	3.4426	3.46332	6.30367	4.59711	4.89252	8.12244	7.31915	5.60707	9.07483	6.00479	6.19008	7.08783	9.61894	10.6046	13.04	10.6186	12.8662	18.3475	15.0813	19.841	18.5906	18.6949	13.955	23.5723	20.5311	14.8391	22.5782	23.3301	21.4241	25.9654	22.7289	34.0035	36.2745	34.61	38.4403	54.5807	45.9208	47.4465	48.574	66.0677	51.7747	95.8506
[truncated: 32 more columns]

## Sheet: Table S6
Table S6. RNA expression data (TPM) of the 8 pig skeletal muscle samples from the four postnatal stages.
GENEID	LD30_1	LD30_3	LD60_1	LD60_2	LD120_1	LD120_2	LD180_1	LD180_2
ENSSSCG00000037372	1.04263	1.04427	1.37964	1.76381	1.04289	1.00791	1.14115	1.01194
ENSSSCG00000027257	7.53225	8.93646	8.40247	7.54345	9.69525	10.0405	8.87462	9.06265
ENSSSCG00000029697	0.926261	0.743201	1.09925	1.11884	1.04726	0.599191	0.887386	0.774032
ENSSSCG00000027274	0	0	0	0	0	0	0	0
ENSSSCG00000027726	1.1775	1.07922	3.04542	1.69909	1.85091	1.42241	1.51376	1.4793
ENSSSCG00000004010	1.78573	1.63952	1.50952	1.6684	1.10337	1.16122	1.42385	1.64785
ENSSSCG00000004009	0.255857	0.141268	0.059899	0.115684	0	0.118735	0.046671	0.227175
ENSSSCG00000030155	5.02416	4.49346	4.20939	4.50315	5.24958	4.01718	4.48897	4.25757
ENSSSCG00000038931	18.5756	17.1969	23.5927	25.3051	20.3798	17.0585	18.9917	17.9451
ENSSSCG00000004008	0.146826	0.06962	0.122728	0.122294	0.147627	0.1001	0.123291	0.134248
ENSSSCG00000004012	2.78931	2.39955	2.23884	1.78629	1.55623	1.30998	1.26477	1.83144
ENSSSCG00000004013	0.257165	0.24368	0.210333	0.174794	0.266197	0.203299	0.277979	0.289803
ENSSSCG00000031703	0.101707	0.216576	0.142864	0	0	0.071682	0.083486	0.154815
ENSSSCG00000004017	0.044235	0.050261	0	0	0.039817	0.06648	0.029049	0
ENSSSCG00000004016	0.225267	0.319819	0.348067	0.091656	0.067605	0.169337	0.024655	0.171442
ENSSSCG00000004018	0.773895	0.875567	0.84607	0.707497	0.680148	0.681728	0.729786	0.706466
ENSSSCG00000027404	0.023878	0.163362	0.091916	0.008083	0.249873	0.402938	0.117198	0.136189
ENSSSCG00000022580	0	0	0	0	0	0	0	0
ENSSSCG00000032403	0.032523	0.015394	0.022842	0.02207	0	0.030555	0.017798	0
ENSSSCG00000037137	0.192094	0.454202	0.202375	0.194846	0.576734	0.767632	0.262789	0.073116
ENSSSCG00000024562	0	0	0.640639	0	0	0	0	0
ENSSSCG00000034196	0	0	0	0	0	0	0	0
ENSSSCG00000004023	0.980796	0.637491	0.840612	0.680876	0.710753	0.710464	0.518544	0.847543
ENSSSCG00000004024	2.08374	1.52299	2.91631	2.07808	2.5894	2.33459	2.12622	2.62561
ENSSSCG00000004022	0.636816	0.563578	0.763511	0.56441	0.82358	0.345395	0.62895	0.666851
ENSSSCG00000032916	23.5767	17.8973	21.8767	14.9101	17.6777	19.8691	19.9859	16.6334
ENSSSCG00000040654	0.232605	0.223656	0.273997	0.049476	0.193535	0.055378	0.060547	0.110412
ENSSSCG00000004020	2.34582	2.20512	2.43373	2.52429	2.92513	2.7584	2.04855	2.03627
ENSSSCG00000004021	0	0	0	0.260529	0	0	0	0
ENSSSCG00000036609	0	0	0.03984	0	0	0	0	0
ENSSSCG00000004027	0.029691	0.029265	0.066206	0.075956	0.067974	0.032684	0.037461	0.019371
ENSSSCG00000004028	0.030438	0.028816	0.021378	0	0	0	0.016712	0
ENSSSCG00000004029	4.37476	3.99561	5.72161	8.39381	5.11035	2.90347	4.70761	3.77554
ENSSSCG00000038153	0.004986	0.003552	0.006656	0.00989	0.004098	0.005974	0.007775	0.004148
ENSSSCG00000004032	0.062899	0.046555	0.060453	0.083553	0.137774	0.064659	0.109666	0.125111
ENSSSCG00000004033	0.146767	0.092664	0.177522	0.18011	0.369986	0.218302	0.124941	0.111677
ENSSSCG00000004037	0.368294	0.356533	0.390414	0.556683	0.479137	0.3484	0.406449	0.441142
ENSSSCG00000032396	0	0	0	0	0	0	0.14853	0
ENSSSCG00000004038	0	0	0	0	0	0.004498	0	0
ENSSSCG00000004039	0.091537	0.17122	0.083574	0.093324	0.089277	0.118997	0.032561	0.027933
ENSSSCG00000004040	0	0.006278	0.018597	0.009009	0.029795	0.006227	0	0
ENSSSCG00000004041	0	0	0.009327	0	0.013075	0.008186	0	0
ENSSSCG00000004044	1.78388	1.63831	1.74789	2.03247	2.19294	1.32083	2.10533	1.84448
ENSSSCG00000004045	0	0	0	0	0	0	0	0
ENSSSCG00000004046	0.050241	0.047566	0.017643	0.119375	0.037688	0.117991	0.096229	0.172047
ENSSSCG00000004047	7.25852	6.50442	7.84288	8.59297	13.7272	12.0666	12.2454	9.1524
ENSSSCG00000004048	13.7708	16.3575	19.729	24.9649	29.569	18.971	18.6265	16.8705
ENSSSCG00000004049	0.508209	0.438559	2.72853	1.62016	1.79516	1.58949	0.769236	0.605635
ENSSSCG00000004050	4.7197	5.98495	4.61678	5.11522	5.63702	4.04031	5.62838	5.66157
ENSSSCG00000040317	49.7758	39.4528	62.6587	72.0684	40.0583	33.4099	40.5116	34.5302
ENSSSCG00000004052	0.774545	0.68018	0.877085	0.765034	0.716794	0.525866	0.481291	0.695969
ENSSSCG00000004053	0.58784	0.432751	0.489312	0.265775	1.01275	0.327318	0.381258	0.927898
ENSSSCG00000004055	0.164005	0.097052	0.100787	0.208814	0.046134	0.115543	0.168902	0.124803
ENSSSCG00000004058	1.69226	1.44097	2.17624	1.69813	2.14429	1.18663	1.36769	1.45962
ENSSSCG00000004057	0.019203	0.015588	0.042056	0.011189	0.04115	0.025812	0.02402	0.045923
ENSSSCG00000033107	17.6119	14.9725	20.8733	12.333	13.8861	14.422	11.088	12.1314
ENSSSCG00000024876	0.145095	0.087524	0.264554	0.21065	0.198003	0.065038	0.155198	0.085314
ENSSSCG00000031776	0.262236	0.314295	0.268324	0.373923	0.305981	0.153455	0.358078	0.243517
ENSSSCG00000035802	0	0	0	0	0	0	0	0
ENSSSCG00000024019	4.76579	4.47597	8.71256	6.07498	5.41716	9.38739	5.5994	5.22787
ENSSSCG00000012314	0.181596	0.139516	0.279875	0.24134	0.255818	0.109608	0.127493	0.157111
ENSSSCG00000012315	0.08228	0.106599	0.201824	0.204202	0.161802	0.115605	0.084206	0.077082
ENSSSCG00000030535	1.28484	1.33132	1.71192	1.29809	1.76492	1.24286	1.63419	1.8837
ENSSSCG00000040580	0	0	0	0	0	0	0	0
ENSSSCG00000035027	0.059815	0.036696	0.048651	0.079108	0.319768	0.263409	0.257211	0.336914
ENSSSCG00000038527	0.081872	0	0.115008	0.441258	0.122972	0.231146	0.089596	0
ENSSSCG00000004063	0.922543	0.781416	0.816717	1.11504	1.47016	1.3386	1.49053	1.82955
ENSSSCG00000004064	0.432306	0.390571	0.488779	0.565519	0.79727	0.436449	0.6784	0.682001
ENSSSCG00000004069	0	0	0	0	0	0	0	0
ENSSSCG00000004068	0	0	0	0.005633	0	0.003912	0	0
ENSSSCG00000024361	0.305859	0.224728	0.315186	0.320814	0.351958	0.322549	0.419752	0.384579
ENSSSCG00000004067	0	1.67477	0.675792	0	0	0	1.77365	0
ENSSSCG00000004065	0.109227	0.136445	0.155225	0.083968	0.668492	0.186677	0.686082	0.395058
ENSSSCG00000004070	0.618017	0.433684	0.658943	0.814211	0.927435	0.528025	0.856238	0.930605
ENSSSCG00000033953	0	0	0	0	0	0	0	0
ENSSSCG00000004071	0.342124	0.254699	0.340869	0.3802	0.470954	0.204099	0.53638	0.291999
ENSSSCG00000004072	0.010054	0.009516	0.02314	0.009164	0.054389	0.009339	0.018031	0.039239
ENSSSCG00000004074	0.006708	0	0	2e-06	0.004987	3e-06	0.007507	1e-06
ENSSSCG00000004075	0.014825	0.002114	0.049443	0.036428	0.010046	0.008386	0.009773	0
ENSSSCG00000004076	1.87981	1.94619	1.81534	2.28467	1.32216	2.07899	1.82166	1.72866
ENSSSCG00000004077	0.403361	0.183581	0.673692	1.0124	0.156663	0.182178	0.21224	0.227035
ENSSSCG00000004078	0	0	0.069988	0.033779	0.074768	0	0	0
ENSSSCG00000031720	0.011691	0.034685	0.033791	0.015869	0.036159	0.00017	0.026344	0.000276
ENSSSCG00000031536	3.18288	3.48671	8.75521	8.51722	3.64103	3.20542	3.78935	3.21772
ENSSSCG00000004081	0.362902	0.252332	0.334868	0.885654	0.589123	0.186107	0.43951	0.419567
ENSSSCG00000034008	0.68034	1.40048	0	3.79876	0.966136	0.61623	0	0
ENSSSCG00000021273	0.616103	0.37652	0.948848	1.32283	1.62299	0.312433	0.779438	1.31316
ENSSSCG00000031744	1.27946	1.39015	1.87085	4.50062	2.86353	0.896473	1.5381	1.54824
ENSSSCG00000004082	3.65787	2.98231	4.89463	5.36354	6.55958	3.69893	5.33156	5.54446
ENSSSCG00000025777	0.125106	0.133753	0.093906	0.087272	0.104555	0.067448	0.125368	0.143427
ENSSSCG00000004087	0.048965	0.042859	0.045469	0.044828	0.057556	0.038746	0.049581	0.068055
ENSSSCG00000004088	1.1439	1.17056	1.60678	1.70191	1.29627	0.960259	1.54326	1.665
ENSSSCG00000004089	0.321131	0.293015	0.235834	0.385728	0.19369	0.262813	0.232938	0.189559
ENSSSCG00000004090	0.700369	0.608866	0.65183	0.667612	1.05067	0.627797	1.27232	0.966993
ENSSSCG00000031733	1.63454	1.37261	1.95188	1.92713	2.41457	0.835337	1.63495	1.708
ENSSSCG00000004092	0.042571	0.037952	0.042662	0.132762	0.062483	0.041228	0.052381	0.041925
ENSSSCG00000032778	0.144769	0.228607	0.4032	0.437005	0.268686	0.144123	0.193747	0.087717
ENSSSCG00000040966	2.23256	3.40163	4.11254	5.66916	4.38304	1.3932	3.17872	3.33076
ENSSSCG00000004093	0.0315	0.268422	0.693194	0.042779	0	0.099067	0.045969	0
ENSSSCG00000004094	0.57922	0.375621	1.26556	0.90692	4.25793	3.62726	4.24541	5.10239
ENSSSCG00000035574	0	0	0.062482	0	0.06677	0	0.146044	0.135441
ENSSSCG00000032525	0.139907	0.391156	0.194167	3.70177	3.93948	1.17238	0.453724	0.842478
ENSSSCG00000033578	0.065471	0.092924	0.459828	0.504835	0.147388	0.061536	0	0
ENSSSCG00000004096	0	0	0	0	0.283686	0	0	0
ENSSSCG00000004098	0	0	0	0.89865	0	0.352065	0.40821	0
ENSSSCG00000026042	0.124115	0	0.261512	0.084087	0.372533	0.2333	0.135838	0.094467
ENSSSCG00000004101	0.462604	0.450031	0.450388	0.520145	0.402199	0.258625	0.370588	0.409255
ENSSSCG00000004103	5.29217	5.68381	6.00571	5.13443	9.26046	5.96455	7.80503	7.41273
ENSSSCG00000004105	1.46919	1.30223	1.69949	2.23063	1.12735	0.729812	1.57513	1.74453
ENSSSCG00000031644	0.102256	0.090904	0	0.388551	0.156537	0.309821	0	0.148534
ENSSSCG00000004106	1.93528	1.75127	2.16346	3.34779	2.43397	1.27773	2.27339	1.95125
ENSSSCG00000004104	1.11275	1.45251	1.69337	2.05113	1.57875	1.04109	1.36043	1.11412
ENSSSCG00000030067	4.71353	7.02379	4.81071	5.20233	4.12799	3.29715	4.24403	4.92979
ENSSSCG00000028867	0.621209	0.545035	0.767155	0.6916	0.707575	0.520524	0.728195	0.627163
ENSSSCG00000004109	0.006056	0.011482	0.07667	0.024715	0.118262	0.028655	0.019886	0.064518
ENSSSCG00000004110	3.12808	3.62677	3.02559	4.05897	5.91431	3.16106	6.64435	7.55315
ENSSSCG00000028974	0.162949	0.131261	0.223716	0.197122	0.327232	0.210804	0.254759	0.328284
ENSSSCG00000033175	0.225949	0.254138	0.338083	0.410288	0.529171	0.298214	0.373335	0.295926
ENSSSCG00000004112	0.252756	0.039849	0.118347	0.11402	0.126465	0.039604	0.046104	0.064133
ENSSSCG00000004113	0.215344	0.186012	0.253222	0.426075	0.292351	0.116169	0.241455	0.247696
ENSSSCG00000004114	0.135313	0.137636	0.157381	0.11199	0.145827	0.13352	0.143518	0.184754
ENSSSCG00000004119	0.001205	0.000546	0.002463	0.005506	0.001733	0.002766	0.004276	0.001817
ENSSSCG00000004120	0.358562	0.352525	0.573263	0.712096	0.529434	0.204581	0.449685	0.428052
ENSSSCG00000004121	0.859298	0.974247	1.06677	1.4007	1.00051	0.701081	0.85024	0.80427
ENSSSCG00000004123	0.366615	0.382821	0.492727	0.761481	0.451412	0.282007	0.397529	0.341866
ENSSSCG00000033962	0	0	7.17337	0	0	5.05932	1.97844	0
ENSSSCG00000004125	0.120787	0.168198	0.369266	0.328195	0.330425	0.2495	0.194526	0.162199
ENSSSCG00000035578	99.3088	105.352	125.29	83.009	168.193	193.077	131.84	113.137
ENSSSCG00000004127	0.674925	0.729246	0.668284	0.779146	0.697046	0.426831	0.282121	0.382395
ENSSSCG00000004128	0.056998	0.0771	0.022875	0.066366	0.048862	0.08532	0.126386	0.19551
ENSSSCG00000040918	0.973673	1.45669	1.93764	2.07739	1.21871	1.60351	0.799152	1.23574
ENSSSCG00000004130	2.34761	2.2086	2.01818	3.1668	3.05995	1.87465	2.56695	2.05452
ENSSSCG00000039614	0	0	0	0	0	0	0	0
ENSSSCG00000004132	0.468862	0.526298	0.574872	0.816393	0.485771	0.370528	0.439336	0.37347
ENSSSCG00000004133	1.59218	1.74378	1.58555	1.6318	2.16064	2.24431	1.40311	1.04031
ENSSSCG00000004134	0.71422	0.583261	1.00925	0.963794	0.882318	0.675275	0.746895	1.03956
ENSSSCG00000039598	0.430337	0.391076	0.449839	0.548586	0.364694	0.535844	0.449094	0.553594
ENSSSCG00000004136	0.105115	0.116644	0.181736	0.212851	0.113035	0.099357	0.095887	0.076492
ENSSSCG00000004138	0.932323	1.15175	0.980405	1.41382	1.81309	0.712287	1.45914	0.984297
ENSSSCG00000004139	0.063311	0.100632	0.134542	0.295724	0.252186	0.094742	0.135177	0.118581
ENSSSCG00000004140	1.26647	1.1688	1.46857	1.69632	1.72816	1.08203	1.55347	1.65556
ENSSSCG00000034307	0	0	0	0	0	0	0	0
ENSSSCG00000036250	0	0	0	0	0	0.010928	0	0
ENSSSCG00000004142	25.4751	11.3544	18.2707	12.8947	10.8395	15.9752	17.578	26.5289
ENSSSCG00000004143	17.2446	14.1359	13.9698	20.7047	12.7027	7.28698	10.4036	11.4932
ENSSSCG00000004144	6.30401	4.90209	3.24981	3.51255	4.74555	1.91461	5.06432	6.42922
ENSSSCG00000004145	0.140272	0.26569	0.571396	0.495099	0.189409	0.303087	0.307051	0.344238
ENSSSCG00000004146	0.523498	0.579368	0.401258	0.485748	0.52958	0.316377	0.516196	0.598788
ENSSSCG00000004147	0.002908	0.008279	0.012254	0.011858	0.008724	0.008193	0.003183	0
ENSSSCG00000004148	1.93813	2.22561	1.58075	1.47742	2.77645	2.73329	2.45218	2.72142
ENSSSCG00000004149	0.056712	0.072388	0.081038	0.09529	0.142058	0.033278	0.114498	0.096276
ENSSSCG00000004150	0.974672	1.12185	0.888057	0.392831	0.711549	1.13873	0.980247	0.60147
ENSSSCG00000004151	0.815525	0	1.14864	0	0	0	0	0
ENSSSCG00000022968	0.01532	0.018762	0.023263	0.045948	0.022985	0.017992	0.030676	0.025433
ENSSSCG00000038420	0.689125	0.430592	0.987339	0.898108	0.868487	0.595595	0.981122	0.902006
ENSSSCG00000004154	0.798262	0.522133	1.5494	1.55645	1.82917	0.790832	1.15962	1.45795
ENSSSCG00000004155	0	0	0	0	0	0	0	0
ENSSSCG00000004156	2.53381	2.54235	4.55511	4.66136	3.00183	2.47776	3.28028	3.36705
ENSSSCG00000004158	0	0	0	0	0	0	0	0
ENSSSCG00000004157	0.000549	0.011834	0	0.01698	0	0.000495	0	0
ENSSSCG00000004159	0	0	0.097003	0.372708	0.3111	0.064966	0	0
ENSSSCG00000004160	0.192422	0.207127	0.240944	0.272883	0.391407	0.183935	0.207566	0.298877
ENSSSCG00000026041	0.270247	0.230617	0.286069	0.263822	0.260001	0.132445	0.180276	0.237208
ENSSSCG00000039049	0.032154	0.040362	0.014439	0.024467	0.02898	0.017157	0.050338	0.031288
ENSSSCG00000004163	3.66611	5.01338	6.26924	11.028	7.74114	3.32068	5.0727	4.84573
ENSSSCG00000004164	0.061732	0	0.087063	0.117123	0.018637	0.081745	0.013452	0.037472
ENSSSCG00000004165	0.354014	0.793479	0.619953	0.770257	1.66197	0.856014	0.747905	0.666899
ENSSSCG00000035425	0.501385	2.25388	0	0	3.17138	0.278662	1.07555	0
ENSSSCG00000004166	0.234263	0.344371	0.280059	0.390308	0.630825	0.477013	0.421141	0.508695
ENSSSCG00000004167	0.023316	0	0.008188	0.01584	0.009196	0.017103	0	0
ENSSSCG00000039857	0	0	0	0	0	0	0	0
ENSSSCG00000031314	0	0	0	0	0	0	0	0
ENSSSCG00000004169	1.44599	1.52886	2.06147	2.9846	3.93835	1.84107	3.26139	2.79869
ENSSSCG00000028115	6e-06	0.013764	1e-05	2e-06	0.058279	0.043005	2e-06	6e-06
ENSSSCG00000021443	0.421535	0.64685	0.533055	0.514638	0.744791	0.667602	1.03891	0.863393
ENSSSCG00000004172	1.01982	0.590735	0.914647	0.716424	1.33997	1.05575	1.58714	1.50236
ENSSSCG00000022387	0.622561	0.721059	0.617883	0.649453	1.15777	0.603031	0.82942	0.792042
ENSSSCG00000033258	0.069145	0.032711	0.048563	0.140479	0.103775	0.032496	0.037838	0.05263
ENSSSCG00000034139	0.635294	0.769944	0.845268	1.05981	1.77866	1.65968	1.6469	1.53225
ENSSSCG00000004177	425.758	424.224	365.028	283.868	337.905	446.69	320.902	355.097
ENSSSCG00000004178	0.648518	0.460954	0.646304	0.661374	0.630403	0.557482	0.814954	0.781441
ENSSSCG00000004179	0	0.243597	0.920336	0.201795	1.34082	0.335873	0.065189	0.317343
ENSSSCG00000004180	0.039427	0.018653	0	0.026734	0	0.018515	0	0
ENSSSCG00000004181	0.044956	0.010646	0.031574	0.045786	0.016862	0.010558	0.036903	0.068422
ENSSSCG00000035807	0	0	0	0	0	0	0	0
ENSSSCG00000004183	0	0	0	0	0	0	0	0
ENSSSCG00000037870	0	0	0	0	0	0	0	0
ENSSSCG00000004184	0	0	0	0	0	0	0	0
ENSSSCG00000004185	0	0	0	0	0	0	0	0
ENSSSCG00000037590	0	0	0	0	0	0	0	0
ENSSSCG00000040065	0	0	0	0	0	0	0	0
ENSSSCG00000004187	0	0	0	0	0	0	0	0
ENSSSCG00000040568	0	0	0	0	0	0	0	0
ENSSSCG00000004186	0	0	0	0	0	0	0	0
ENSSSCG00000004189	0	0	0	0	0	0	0	0
ENSSSCG00000004190	1.01501	1.03073	1.25585	1.30895	1.33471	0.770753	1.90986	1.36065
ENSSSCG00000004191	0.002719	0.002771	0.042016	0.007393	0.024474	0.010215	0.008929	0.008277
ENSSSCG00000004192	7.40762	3.13805	9.68057	8.68328	48.0675	6.72061	19.2798	17.3922
ENSSSCG00000004193	1.38654	1.60041	1.72673	1.71549	2.68066	1.12269	1.10143	0.957848
ENSSSCG00000025992	0.038975	0.043286	0.0614	0.02782	0.044195	0.042779	0.030092	0.084996
ENSSSCG00000004197	0.549432	2.26951	0	0	0	1.72414	0	3.68465
ENSSSCG00000004196	1.33286	0.917742	1.09404	1.78129	1.02857	0.722917	1.09862	0.999343
ENSSSCG00000004195	0.010052	0.114621	0.021178	0.013659	0.015079	0.018915	3e-06	0.015297
ENSSSCG00000036790	0.239618	0.195666	0.334121	0.266476	0.179639	0.089456	0.154462	0.252693
ENSSSCG00000004199	1.2089	1.03981	1.10849	1.31206	1.4245	0.768254	1.10093	1.06638
ENSSSCG00000033538	0	0.051352	0	0	0	0	0.028837	0
ENSSSCG00000004201	0.360917	0.170027	0.253517	0	0.542981	0.170262	0	0
ENSSSCG00000004202	0.013797	0	0.045219	0.037498	0.041708	0.043193	0.015101	0.048992
ENSSSCG00000004203	0.126182	0.136691	0.17453	0.213594	0.14525	0.072067	0.135977	0.097313
ENSSSCG00000004204	0	0.028969	0.014326	0.041553	0.0153	0	0	0
ENSSSCG00000004205	0.576098	0.304069	1.02566	1.03333	0.875116	0.548135	0.891733	0.877708
ENSSSCG00000034514	0	0	0	0	2.82529	3.31766	3.38614	0
ENSSSCG00000004207	3.89867	3.0154	4.36373	4.33617	3.99293	2.74542	2.92436	3.33289
ENSSSCG00000033894	0.531202	0.375641	0.506831	1.01816	1.39969	0.51281	0.824208	0.754225
ENSSSCG00000033619	0.007316	0.009	0.009596	0.007317	0.020978	0.009676	0.01156	0.014302
ENSSSCG00000004209	0.105488	0.080023	0.154838	0.181313	0.129833	0.075313	0.08642	0.092908
ENSSSCG00000039900	0	0	0	0	0	0	0	0
ENSSSCG00000024392	0.003732	0.003331	0.009259	0.011253	0.017409	0.004433	0.006301	0.011576
ENSSSCG00000031145	0.001173	0.000647	0.003791	0	0.014523	0.000516	0.001532	1e-06
ENSSSCG00000004212	7e-06	0	0	0	2e-06	0	0	0
ENSSSCG00000004213	4.4e-05	0	0	0	0	2.1e-05	0	0.000108
ENSSSCG00000038294	0	0	0	0	0	0	0	0
ENSSSCG00000038602	0.003525	0.009946	0.000317	0.005048	0.010357	0.0113	0.003903	0.000315
ENSSSCG00000004215	3.63097	1.99646	3.00027	3.34619	2.62568	6.41089	3.35251	5.10477
ENSSSCG00000004216	1.38788	1.16682	0.993093	2.11848	1.08118	0.992244	1.31314	1.3606
ENSSSCG00000004217	3.68922	4.55912	4.47141	4.96648	6.20554	3.60294	7.53795	6.6895
ENSSSCG00000004218	0.191674	0.207415	0.206384	0.116812	0.08733	0.130816	0.136542	0.130795
ENSSSCG00000035700	0.086613	0.04099	0.27374	0.352442	0.25993	0.223806	0.21329	0.26367
ENSSSCG00000004220	0.208067	0.265508	0.321365	0.422775	0.256127	0.241307	0.258775	0.342306
ENSSSCG00000031772	0.213574	0.17167	0.195713	0.132969	0.078693	0.185911	0.106483	0.154579
ENSSSCG00000004221	1.55332	1.84013	2.18373	2.72558	2.94674	2.32564	2.872	2.30386
ENSSSCG00000004222	0.282647	0.30837	0.648153	0.698755	0.441406	0.204054	0.315123	0.305697
ENSSSCG00000004223	0.304364	0.241229	0.380023	0.527786	0.152223	0.270066	0.5552	0.617673
ENSSSCG00000040231	0	0	0	0	0	0	0	0
ENSSSCG00000004224	1.10804	1.06927	0.868165	0.918435	1.31217	0.760383	0.893446	0.958422
ENSSSCG00000004225	0.02998	0.047907	0.0609	0.101497	0.043358	0.019339	0.021091	0.016301
ENSSSCG00000021149	0.282244	0.254832	0.27497	0.560181	0.3359	0.254212	0.189483	0.246266
ENSSSCG00000036607	0.007846	0.00743	0.002211	0.008535	0.009415	1.9e-05	0.003435	0
ENSSSCG00000039680	0	0	0	0	0	0	0	0
ENSSSCG00000035858	0.003193	0	0.004484	0	0.014367	0	0	0
ENSSSCG00000036671	7.06398	7.11361	8.45613	12.0321	17.8395	13.1051	13.9284	16.7461
ENSSSCG00000027613	3.20358	3.22571	5.86964	5.71079	6.91524	6.42106	6.02588	6.99475
ENSSSCG00000039634	0	0	0	0	0	0	0	0
ENSSSCG00000004232	0.034546	0.008922	0.026517	0.065126	0.042417	0.041357	0.010309	0.043003
ENSSSCG00000004233	0.546806	1.56639	0.854778	0.89435	0.635724	1.09742	0.621219	0.865942
ENSSSCG00000039357	0.045562	0.050434	0.073278	0.038634	0.058272	0.014436	0.041354	0.011605
ENSSSCG00000004234	0	0	0	0.214113	0	0	0	0
ENSSSCG00000004235	0	0	0	0	0	0.041134	0	0
ENSSSCG00000004236	0.172602	0.147493	0.204471	0.218273	0.138929	0.119309	0.087566	0.139354
ENSSSCG00000004237	5.77894	6.46088	6.09933	7.90233	7.02991	5.37471	5.424	5.24085
ENSSSCG00000004238	1.27443	2.02217	1.80948	2.77967	3.66869	1.60467	2.53338	1.99197
ENSSSCG00000028308	0	0	0	0	0	0	0	0
ENSSSCG00000037157	0	0	0	0	0	0	0	0
ENSSSCG00000004241	5.58318	3.56076	8.38736	8.69858	11.5152	5.76839	5.88913	4.85223
ENSSSCG00000004242	0.086933	0.077859	0.094555	0.13269	0.130343	0.07818	0.077083	0.062088
ENSSSCG00000037972	0	0	0	0	0	0	0	8.49815
ENSSSCG00000004243	0	0	0	0	0	0	0	0
ENSSSCG00000004244	0.220381	0.15749	0.297478	0.246142	0.279715	0.107299	0.137709	0.137653
ENSSSCG00000004245	0	1e-06	0	0.011301	0.006195	0.000361	0.00226	0
ENSSSCG00000004246	0.207771	0.199515	0.279684	0.329258	0.194811	0.187031	0.502184	0.355736
ENSSSCG00000004247	0.540592	0.435674	0.640219	0.681931	0.577089	0.545896	0.667458	0.649098
ENSSSCG00000039084	0.72542	0.343196	1.3432	1.38473	0.890763	0.433886	1.66004	1.30507
ENSSSCG00000004249	2.60233	2.4456	3.73675	5.03426	2.84921	2.73606	2.99751	1.91582
ENSSSCG00000034163	34.8804	5.49578	20.2205	97.7331	64.5819	23.2829	34.3317	11.9573
ENSSSCG00000004250	0.04374	0.04123	0.114811	0.089003	0.017589	0.016572	0.06564	0.064766
ENSSSCG00000020885	1.61613	1.38795	1.58378	2.04243	2.12	1.5185	2.39412	2.23079
ENSSSCG00000004252	0	0	4e-06	0	0	0.011801	0	0
ENSSSCG00000004253	1.8314	1.67089	2.17618	3.07322	2.23078	1.32647	2.17719	1.75379
ENSSSCG00000004254	0.557526	0.456526	0.599411	0.546014	0.555901	0.481702	0.729434	0.692018
ENSSSCG00000026978	0.101592	0.077182	0.082245	0.057398	0.059791	0.03606	0.275644	0.217823
ENSSSCG00000004255	18.8753	18.7367	19.6945	18.3468	46.8292	26.5955	38.4847	27.4205
ENSSSCG00000039333	0.187504	0.085232	0.33712	0.356763	0.213766	0.085909	0.15597	0.136969
ENSSSCG00000036207	0.028065	0.017716	0.078843	0.10165	0.014035	0.03515	0	0.014238
ENSSSCG00000038522	0.709934	0.79389	1.08788	0.612061	1.01703	0.970549	0.494445	0.638601
ENSSSCG00000004261	5.95988	8.19631	4.15134	9.34415	15.4796	5.52999	3.21051	4.4511
ENSSSCG00000004262	0.511443	0.468117	0.441589	0.79685	1.15309	0.479493	1.56359	1.4674
ENSSSCG00000004263	0.438724	0.702384	0.581123	0.824034	0.654628	0.528674	0.842633	0.577394
ENSSSCG00000023834	0.189009	0.190166	0.116152	0.112357	0.053163	0.110953	0.116365	0.197758
ENSSSCG00000040851	0	0	0	0	0	0	0	0
ENSSSCG00000032533	0.030943	0.04394	0.043464	0.041999	0.069639	0	0.1016	0.188384
ENSSSCG00000025941	1.89566	2.15311	3.03684	3.77947	3.55566	2.15764	1.94759	1.65916
ENSSSCG00000035259	1.39074	0.872148	1.30647	1.76189	1.31017	0.693379	1.22806	1.12361
ENSSSCG00000036232	0	0	7.31524	0	0	0	0	0
ENSSSCG00000004269	0	0	0	0	0	0	0	0
ENSSSCG00000004270	0.002742	0.001509	0.005198	0.0058	0.000829	0.002979	0.002888	0.00803
ENSSSCG00000004272	0.378281	0.395428	0.367625	0.433771	0.673279	0.394083	0.66686	0.617913
ENSSSCG00000004463	0	0	0	0	0	0	0	0
ENSSSCG00000004274	0.006469	0.003149	0.004819	0	0.019432	0.012148	0	0.005376
ENSSSCG00000004275	0.489697	0.524299	0.459501	0.765271	0.377892	0.185825	0.366537	0.40338
ENSSSCG00000004276	0.576537	0.494374	0.657624	0.635122	0.623006	0.57998	0.644726	0.573357
ENSSSCG00000026246	0.009849	0.020915	0.016326	0.022814	0.04552	0.054556	0.015119	0.022503
ENSSSCG00000004278	0	0.048334	0	0	0	0	0	0
ENSSSCG00000004279	1.92586	1.25912	2.08487	2.40237	2.22682	1.45007	2.19634	1.96985
ENSSSCG00000004280	0.007878	0.002664	0.010503	0.008031	0.009932	0.008881	0.023171	0.018805
ENSSSCG00000032539	0	0	0	0	0	0	0	0
ENSSSCG00000033341	2.10643	0	2.96685	5.37567	1.57621	5.04543	0	4.79029
ENSSSCG00000004281	0.418974	0.460277	0.338993	0.38531	0.59406	0.255557	0.307042	0.327205
ENSSSCG00000038552	0	0.103392	0	0	0.164563	0.103134	0	0
ENSSSCG00000004283	0	0	0	0	0	0.228561	0	0
ENSSSCG00000004284	0	0	0	0	0	0.020249	0.023586	0
ENSSSCG00000004285	0	0	0	0	0	0	0	0
ENSSSCG00000004287	0	0.012238	0	0	0	0	0.014147	0
ENSSSCG00000022994	0.198309	0.271023	0.209029	0.217841	0.199187	0.15416	0.250581	0.163754
ENSSSCG00000026943	0.066963	0.065742	0.077768	0.113011	0.216296	0.217613	0.138282	0.116038
ENSSSCG00000004289	0.22405	0.224557	0.193927	0.318437	0.186139	0.137313	0.155764	0.20096
ENSSSCG00000004290	0.637834	0.313609	0.937121	0.746998	0.638025	0.440718	0.706132	0.792196
ENSSSCG00000031194	0	0	0	0	0	0	0	0
ENSSSCG00000004291	0.507218	0.414824	0.890183	0.545732	0.664039	0.554337	0.787306	0.919404
ENSSSCG00000004293	0.621653	0.706059	0.811921	1.1041	1.27646	0.807583	0.902392	1.17193
ENSSSCG00000004294	3.71428	4.52642	5.77072	7.52142	8.6729	4.70817	6.88624	7.16667
ENSSSCG00000035251	0.017782	1e-06	0.018013	0.006906	0	0	0.016682	0.042524
ENSSSCG00000025434	0.012976	0.012285	0.018227	0	0.01954	0.012266	0	0
ENSSSCG00000035281	0.706158	0.60494	0.766617	1.16303	0.895295	0.402339	0.919615	1.26408
ENSSSCG00000033562	0.042418	0.00882	0.031449	0.022792	0.01945	0.041191	0.206876	0.281142
ENSSSCG00000004300	4.96476	7.70745	5.51592	4.54999	6.91168	11.0051	13.4175	19.2647
ENSSSCG00000004301	0.217158	0.099443	0.185229	0.137868	0.101731	0.096358	0.377208	0.692873
ENSSSCG00000004302	0.021269	0.040279	0	0.009632	0.010636	0.060462	0.713878	2.67582
ENSSSCG00000004304	1.39521	1.46053	1.91324	1.81848	1.2877	1.38572	1.85643	2.30295
ENSSSCG00000004303	0.439253	0.369929	0.65886	0.745844	0.514709	0.449388	0.650777	0.885716
ENSSSCG00000004306	0.336584	0.19084	0.333657	0.490947	0.312391	0.205455	0.269397	0.302867
ENSSSCG00000004307	3.90477	4.53041	4.32107	4.0655	11.9797	8.55762	14.4006	12.4907
ENSSSCG00000032114	0	0	0	0	0	0	0	0
ENSSSCG00000004308	0	0	0	0	0	0.037646	6e-06	0
ENSSSCG00000004309	0	0.356125	0.265566	0.251741	0.284432	0	0	0
ENSSSCG00000029003	138.601	131.594	82.808	118.282	120.001	112.06	103.866	91.4088
ENSSSCG00000004311	0.210875	0.209668	0.29724	0.377629	0.27037	0.16737	0.197187	0.206437
ENSSSCG00000038261	0	0	0	0	0	0	0	0
ENSSSCG00000039953	64.968	125.079	36.0481	32.8742	112.189	83.9514	109.932	175.21
ENSSSCG00000035549	0	0	0	0	0	0	0	0
ENSSSCG00000032781	1.29872	1.84437	1.41121	1.33086	6.54386	2.32492	1.48848	2.18864
ENSSSCG00000004314	0.643869	0.745028	1.08742	1.43416	1.44556	0.720304	1.50534	0.777114
ENSSSCG00000024249	0.012428	0.021254	0.005732	0.000274	0.012541	0.005765	0.002251	0.003107
ENSSSCG00000004317	3.08736	3.74062	2.93772	4.08109	3.9593	2.66786	3.49719	3.06931
ENSSSCG00000004318	2.41375	2.64406	2.4576	3.3415	4.47432	2.9175	3.59727	3.81333
ENSSSCG00000004322	0.069014	0.04348	0.032167	0.08025	0.148855	0.081422	0.338084	0.309079
ENSSSCG00000037884	0	0	0	0	0	0	0	0
ENSSSCG00000004324	16.5679	23.5574	20.9246	35.8638	21.6867	18.2353	17.2163	15.8564
ENSSSCG00000004328	0.344778	0.2833	0.373687	0.798377	0.562449	0.271997	0.499454	0.407028
ENSSSCG00000034904	0.42216	0	0	0	0	0	0	0
ENSSSCG00000035516	0	0	0	0	0	0	0	0
ENSSSCG00000004331	6.07403	4.02765	0.971188	2.08059	9.92859	1.37679	5.60646	4.59375
ENSSSCG00000004330	0.157846	0.148818	0.221745	0.210921	0	0.297679	0.51814	0
ENSSSCG00000004332	0.133248	0.171721	0.063766	0.122402	0.28244	0.225903	0.27673	0.298892
ENSSSCG00000004334	0.941925	0.954088	1.05321	1.9955	1.26777	0.607162	1.18172	1.26305
ENSSSCG00000040939	4.14566	0	0	0	0	5.55491	10.5143	7.86658
ENSSSCG00000034849	0	0	0	0	0	0	0	0
ENSSSCG00000004336	0.044505	0.019841	0.025857	0.019574	0.059239	0.012364	0.023072	0.015966
ENSSSCG00000035648	0.494689	0.356928	0.68383	0.8804	0.529892	0.306052	0.507092	0.387657
ENSSSCG00000004339	0.881735	0.948869	1.23852	1.9857	1.29626	0.834957	1.09666	1.65792
ENSSSCG00000004340	0.988535	1.18817	1.32021	1.71141	2.20593	1.22839	0.905843	0.846878
ENSSSCG00000035240	0.02546	0.031	0.102178	0.163262	0.125489	0.064914	0.067675	0.06094
ENSSSCG00000037906	0.089047	0.107801	0.213594	0.428183	0.225801	0.180338	0.217239	0.041681
ENSSSCG00000004342	2.94286	3.7963	3.95699	4.1444	3.29164	3.46209	3.64793	3.95547
ENSSSCG00000027002	0.015243	0.012366	0.016961	0.021133	0.026098	0.012032	0.019206	0.027246
ENSSSCG00000004344	0.030382	0.015748	0.047258	0.082702	0.024387	0.010103	0.011818	0.026811
ENSSSCG00000037301	0	0	0	0	0	0	0	0
ENSSSCG00000004346	0.069037	0.065352	0.048486	0	0.051792	0.081077	0.01889	0.026269
ENSSSCG00000004347	2.2507	2.64999	1.07503	1.1088	0.971534	0.530975	1.08484	2.63584
ENSSSCG00000004349	0.654747	0.652578	0.680535	0.80403	0.344235	0.56108	0.519565	0.328603
ENSSSCG00000037594	7.26941	6.77439	7.6624	9.22101	7.5584	6.49681	6.90576	6.7685
ENSSSCG00000004351	0.181119	0.148468	0.255208	0.434891	0.41439	0.167155	0.4047	0.342236
ENSSSCG00000038757	2.31144	1.991	3.45493	4.81911	2.44596	2.03308	4.12329	3.29299
ENSSSCG00000004353	1.50059	1.7213	2.14244	2.02659	2.6883	1.8289	2.00729	1.40902
ENSSSCG00000033772	0	0	0	1.15434	0	0	0	0
ENSSSCG00000004354	0	0	0	0	0	0	0	0
ENSSSCG00000004355	0.210048	0.484184	0.372834	0.837266	0	0	0	0
ENSSSCG00000021699	0	0	0	0	0	0	0	0
ENSSSCG00000031854	0	0	0	0	0	0	0	0
ENSSSCG00000004356	0.024448	0	0	2e-06	0.035687	1e-06	1e-06	0.018101
ENSSSCG00000004357	0.432299	0.241928	0.162593	0.704309	0.480547	0.136433	0.428133	0.334324
ENSSSCG00000004358	0.157587	0.180722	0.223762	0.384286	0.31694	0.130567	0.273576	0.263412
ENSSSCG00000004361	0.026797	0.042221	0.011486	0.020567	0.014858	0.01634	0.013392	0.013289
ENSSSCG00000032719	0	0	0.118978	0	0.126935	0	0.186779	0
ENSSSCG00000038448	0	0	0	0	0	0	0	0
ENSSSCG00000004364	0.212863	0.294692	0.251456	0.331753	0.239455	0.185363	0.228479	0.214902
ENSSSCG00000037612	0.000182	0.0021	0.010519	0.007592	0.00272	0.001781	0.01858	0.009451
ENSSSCG00000004366	3.94683	4.09347	3.46948	4.56456	4.57777	3.39142	5.22384	3.817
ENSSSCG00000004367	8.5698	10.7331	7.30447	5.53254	11.2874	11.1774	15.5115	16.5483
ENSSSCG00000004368	0.676385	0.879935	0.707626	0.820141	0.876061	0.722162	0.865536	0.776765
ENSSSCG00000004369	0.406341	0.256497	0.621499	0.944402	0.190662	0.398646	0.424972	0.261111
ENSSSCG00000004370	0.289524	0.318162	0.293113	0.349906	0.445051	0.263495	0.532439	0.545305
ENSSSCG00000032933	0.000893	0.001254	0.013314	0.026704	0.001205	0.000563	0.005924	0.008792
ENSSSCG00000004371	0.043337	0.041103	0.091991	0.146853	0.09497	0.035704	0.064167	0.086049
ENSSSCG00000004373	0.68847	0.561649	1.15743	1.26714	0.726443	0.487063	0.568315	0.43268
ENSSSCG00000004374	3.47157	3.26611	3.5702	3.61362	2.67253	2.24633	2.45212	2.7714
ENSSSCG00000037071	0.10705	0.129653	0.07043	0.097664	0.062977	0.105174	0.08058	0.096895
ENSSSCG00000031023	0.349716	1.58076	1.08888	1.36781	1.64338	0.913213	0.764892	1.15898
ENSSSCG00000037985	7.41291	8.29925	9.67261	10.8071	5.37786	5.00265	6.52766	6.30414
ENSSSCG00000031159	0.164964	0.064639	0.143823	0.200961	0.170667	0.128271	0.136971	0.034628
ENSSSCG00000036168	0.162086	0.143459	0.247656	0.313813	0.182279	0.128741	0.157652	0.175946
ENSSSCG00000004379	0.329832	0.233601	0.310945	0.274678	0.297094	0.237351	0.420559	0.361756
ENSSSCG00000040159	37.5	18.65	22.3135	34.5323	23.6278	22.1933	38.9682	30.5096
ENSSSCG00000033392	0.081499	0.061686	0.038964	0.063109	0.111856	0.062586	0.048933	0.050756
ENSSSCG00000004382	1.42731	1.67123	1.6361	1.99331	2.24198	1.40227	1.61235	1.92916
ENSSSCG00000004383	0.682318	0.748003	0.749995	0.829175	0.629339	0.388913	0.679812	0.630172
ENSSSCG00000004384	0.052927	0.050111	0.089212	0.014375	0	0.049717	0.023171	0.032221
ENSSSCG00000004385	7.004	6.3716	6.83959	7.47994	9.68464	8.10581	9.04019	7.8049
ENSSSCG00000040199	0.184135	0.155183	0.307287	0.343664	0.160829	0.141042	0.169352	0.142533
ENSSSCG00000004387	1.31694	1.5207	1.10273	1.17583	1.74042	1.62086	1.85346	1.41883
ENSSSCG00000004388	0.18651	0.096662	0.247674	0.26529	0.384344	0.26843	0.21409	0.287869
ENSSSCG00000038818	4.9e-05	0.000113	0.000162	0.000273	6.4e-05	0.000189	9.9e-05	7.4e-05
ENSSSCG00000004390	5.11011	3.86938	2.42607	2.75586	3.00214	4.10867	4.45619	4.78392
ENSSSCG00000004389	0	0	0	0	0	0	0	0
ENSSSCG00000004391	0.18997	0.152961	0.203466	0.238956	0.355192	0.213221	0.21244	0.296064
ENSSSCG00000004415	0.37511	0.54763	0.246075	0.286391	0.258274	0.268207	0.249418	0.392308
ENSSSCG00000004414	2.7763	4.74776	2.19958	3.49683	2.86862	3.63942	3.14571	5.42796
ENSSSCG00000035239	10.7554	11.4739	13.053	12.3389	14.5898	7.44136	12.5856	10.4338
ENSSSCG00000004413	0.015921	0.035177	0.037271	0.036056	0.015922	0.014953	0.052275	0.016195
ENSSSCG00000004408	1.10763	1.12619	1.17614	0.613434	1.29846	1.57526	1.03868	0.598006
ENSSSCG00000004412	1.45148	1.02215	2.14017	2.11614	2.77434	1.97184	1.87166	2.14503
ENSSSCG00000004411	0.724852	0.539198	0.690896	1.03841	0.56317	0.700526	0.609172	0.689508
ENSSSCG00000004410	0.01607	0.045639	0.045146	0.021811	0	0	0	0.048919
ENSSSCG00000033739	1e-06	1e-06	0.003689	0.003558	0.01179	0.012404	0.01146	0.007967
ENSSSCG00000033916	0	0	0	0	0	0	0	0
ENSSSCG00000004405	0.286391	0.251985	0.264464	0.315953	0.31594	0.218581	0.278578	0.281987
ENSSSCG00000004406	0	0	0	0	0	0	0	0
ENSSSCG00000004404	0.053315	0.025764	0.049586	0.029649	0.075776	0.049081	0.052135	0.0475
ENSSSCG00000004403	0.864393	0.638788	0.657494	1.0007	0.905974	0.573106	0.833697	1.04899
ENSSSCG00000004402	0.091792	0.065841	0.097456	0.05905	0.140494	0.100821	0.097335	0.079513
ENSSSCG00000004401	1.18426	1.18587	1.29247	1.4119	0.2685	0.432164	0.270423	0.47976
ENSSSCG00000004399	0.472104	0.355526	0.352737	0.263673	1.19348	0.483152	1.86789	0.884543
ENSSSCG00000037424	0.294925	0.219294	0.228856	0.335377	0.310923	0.224087	0.333466	0.313053
ENSSSCG00000004396	0	0	0	0	0	0	0	0
ENSSSCG00000035433	0	0	0	0	0	0	0	0
ENSSSCG00000004392	3.55547	6.32169	5.55998	7.48773	11.4284	5.01347	8.50803	5.94841
ENSSSCG00000004393	2.29989	2.16037	3.42936	4.05716	2.25164	2.12757	2.09125	2.04043
ENSSSCG00000004394	0.33437	0.301662	0.626226	0.763945	0.509556	0.558309	0.633184	0.460404
ENSSSCG00000004419	1.07486	1.547	0.966697	1.28705	1.36864	1.39575	1.26237	1.16114
ENSSSCG00000025703	0.865825	1.08845	1.04193	1.61495	1.10527	0.723849	0.650039	0.669725
ENSSSCG00000004420	0.672	0.919167	0.822998	0.749205	0.637593	0.812556	0.623852	0.611873
ENSSSCG00000004421	0.452402	0.449375	0.647425	0.553519	0.593453	0.467366	0.435192	0.509123
ENSSSCG00000004422	0.163545	0.036926	0.105648	0.027973	0.043708	0.060983	0.047827	1.7e-05
ENSSSCG00000004423	0.127674	0.160997	0.073098	0.243912	0.114197	0.06858	0.108311	0.104929
ENSSSCG00000036621	0	0	0.053013	0	0	0	0.013769	0.019147
ENSSSCG00000004425	1.80813	1.46281	2.90217	3.50867	2.06652	1.15697	1.70182	1.53348
ENSSSCG00000004427	0	0	0	0	0	0	0	0
ENSSSCG00000037803	47.9447	31.2854	56.0707	43.481	55.711	38.6986	46.2661	37.1667
ENSSSCG00000004432	3.49604	3.7431	4.05715	4.43028	4.77404	2.93383	3.73495	4.28833
ENSSSCG00000004433	0.023924	0.008556	0.03452	0.078032	0.252589	0.104483	0.314534	0.306817
ENSSSCG00000040108	0	0	0	0	0	0	0	0
ENSSSCG00000004434	0.006152	0.013574	0.023007	0.008434	0.012283	0.005769	0.002252	0.003115
ENSSSCG00000004435	0.434901	0.50766	0.658232	0.783679	0.735796	0.443915	0.577476	0.571688
ENSSSCG00000004436	0	0	0	0	0	0	0	0
ENSSSCG00000004439	1.88519	2.7607	5.00267	2.22666	1.89169	1.78001	2.97925	0.638822
ENSSSCG00000004438	25.7832	18.9882	28.3352	24.0413	30.9831	17.8651	26.8441	32.9746
ENSSSCG00000004441	0.377806	0.470317	0.415688	0.573277	0.60596	0.297444	0.316854	0.165655
ENSSSCG00000036064	0.079329	0.225141	0.055716	0	0.178606	0.26101	0.303872	0.120769
ENSSSCG00000040660	0.492129	0.623646	0.803693	0.714295	0.3394	0.51405	0.350839	0.324661
ENSSSCG00000031898	2.22	1.96936	2.38897	3.15903	1.93569	1.92457	1.65926	1.80524
ENSSSCG00000004445	0.096231	0	0.270349	0.130144	0	0.045241	0	0
ENSSSCG00000004446	10.0275	13.2128	9.55691	8.81445	14.888	16.3739	17.7363	22.5173
ENSSSCG00000025656	0.012988	0.049157	0.009128	0.026608	0.175559	0.137498	0.078125	0
ENSSSCG00000023415	0.000214	0.007614	0	0	0	0	0	0
ENSSSCG00000040797	0	0	0	0	0	0.024343	0	0.019725
ENSSSCG00000039505	0	0	0	0	0	0	0	0
ENSSSCG00000004450	0	0	0	0	0	0	0	0
ENSSSCG00000004451	0	0	0	0	0	0	0	0
ENSSSCG00000004453	0.001455	0.002751	0.020423	0.039516	0.007706	0.005434	0.017559	0.011086
ENSSSCG00000004452	0.022955	0.010867	0	0.015585	0	0.032558	0.050248	0
ENSSSCG00000004454	0.15972	0.348149	0.445198	0.561469	0.953949	0.575133	0.763079	0.74451
ENSSSCG00000029129	3.01193	1.17921	3.69586	1.87562	2.2862	2.18022	1.70503	1.42295
ENSSSCG00000004456	1.39483	0.86936	1.32213	1.52449	1.69453	1.46655	1.78449	2.14349
ENSSSCG00000004457	0.616502	0.506019	0.625412	0.877993	0.692742	0.539979	0.660175	0.672844
ENSSSCG00000026346	0.091924	0.091681	0.160634	0.186721	0.138433	0.12407	0.134786	0.12036
ENSSSCG00000034941	0	0.657921	0	0	0	0.818741	0	0
ENSSSCG00000004458	0.956894	1.35629	0.336044	0.85975	2.39535	0.525275	1.39623	0.850103
ENSSSCG00000032485	0	0	0	0	0	0	0	0
ENSSSCG00000004460	0.766348	0.657189	1.0405	1.8917	1.18468	0.528405	0.941124	0.956588
ENSSSCG00000031482	0	0	0	0	0	0	0	0
ENSSSCG00000004464	8.55945	6.32343	6.05786	9.23173	10.178	4.64134	3.99935	4.35999
ENSSSCG00000004465	0.260795	0.219798	0.24348	0.241224	0.329798	0.237598	0.414134	0.499219
ENSSSCG00000004466	0.032427	0.004398	0.155932	0.39641	0.076441	0.047876	0.052781	0.0141
ENSSSCG00000039743	0	0	0	0	0	0	0	0
ENSSSCG00000028080	0.159558	0.098535	0.155911	0.103675	0.051663	0.078192	0.098707	0.211157
ENSSSCG00000032015	0.1208	0.117762	0.384426	0.391322	0.207857	0.17775	0.143882	0.124361
ENSSSCG00000004469	0.028265	0.017863	0.03225	0.031459	0.02371	0.020478	0.020627	0.010242
ENSSSCG00000004470	6.56506	5.82492	7.83784	7.49669	8.48448	6.90395	8.33132	8.61791
ENSSSCG00000033508	1.5882	2.93029	0	0	0	0	0	2.39805
ENSSSCG00000004473	0.534352	0.39953	0.560119	0.899103	0.833855	0.372322	0.70945	0.796306
ENSSSCG00000004472	0.316536	0.238779	0.426101	0.48335	0.157686	0.416274	0.333767	0.319712
ENSSSCG00000034152	0.005829	0.004067	0.006316	0.002969	0.003225	0.00209	0.002669	0.000125
ENSSSCG00000038755	0	0	0	0	0	0	0	0
ENSSSCG00000004477	0.001523	0.001433	2e-06	0.003997	0.013275	0.00427	0.001661	0.011685
ENSSSCG00000037640	3e-06	0	0	0.012043	0.001732	0	0	0.000568
ENSSSCG00000004478	0.327297	0.471048	0.491585	0.526977	0.422954	0.18917	0.305875	0.314201
ENSSSCG00000020702	1.47849	1.45993	1.49869	2.14747	2.68258	1.48555	2.26224	2.49574
ENSSSCG00000004479	0.688498	1.00461	1.13874	1.66991	2.78768	2.03766	1.55959	1.31217
ENSSSCG00000033155	2.69168	2.62482	3.0001	3.16808	3.30606	2.55226	3.3291	2.99478
ENSSSCG00000004480	7.20372	7.07922	14.7628	9.85106	8.618	13.3132	7.61744	6.35725
ENSSSCG00000004484	0.465284	0.33369	0.458832	1.2547	0.533234	0.224464	0.370229	0.412125
ENSSSCG00000034949	115.805	98.4043	80.4676	82.4353	136.873	87.6398	38.032	54.264
ENSSSCG00000004485	0.088907	0.086218	0.171848	0.361918	0.084554	0.068906	0.108984	0.085427
ENSSSCG00000004486	0.223825	0.115568	0.331108	0.33723	0.207475	0.129899	0.285104	0.247629
ENSSSCG00000004489	105.628	108.09	110.367	112.892	68.947	75.0236	63.7591	68.0468
ENSSSCG00000037674	2256.96	2187.59	2262.43	2286.14	1408.95	1686.47	1275.79	1309.58
ENSSSCG00000004487	3e-06	2e-06	5e-06	6e-06	0.009587	3e-06	4e-06	5e-06
ENSSSCG00000021383	0.239374	0.251773	0.322289	0.165534	0.379056	0.162401	0.20372	0.242821
ENSSSCG00000033160	0	0	0	0	0	0	0	0
ENSSSCG00000031165	0	0	0	0	0	0	0	0
ENSSSCG00000039396	0	0	0	0	0	0	0	0
ENSSSCG00000035076	0	0	0.024035	0	0	0.016076	0	0
ENSSSCG00000031966	0	0	0	0	0	0	0	0
ENSSSCG00000005790	0	0	0	0	0	0	0	0
ENSSSCG00000008882	0	0	0	0	0	0	0	0
ENSSSCG00000004490	0.399765	0.245375	0.313689	0.389264	0.313085	0.138356	0.37031	0.400399
ENSSSCG00000040289	0	0	0	0	0	0	0	0
ENSSSCG00000004491	4e-06	0.011043	0	0.005264	0	0.007275	0.004239	0.017683
ENSSSCG00000004492	0	0.0073	0	0.020945	0.034695	0.014482	0.008438	0.023488
ENSSSCG00000004493	0.027596	0	0	0	0.041413	0.025934	0.030203	0.042007
ENSSSCG00000021072	0.358456	0.264044	0.318287	0.547922	0.614719	0.249989	0.397156	0.456192
ENSSSCG00000004497	4.60818	3.64819	3.60659	4.00133	5.68699	4.6846	8.301	9.19855
ENSSSCG00000004499	111.773	75.5501	162.024	165.416	97.3161	79.8978	77.0775	56.9316
ENSSSCG00000004498	0.92956	0.843897	0.822774	0.985461	1.24179	0.95697	0.613223	0.581413
ENSSSCG00000004500	1.05059	0.9725	1.41376	1.94936	1.6221	0.887761	1.59946	1.29829
ENSSSCG00000004502	0.032415	0.038269	0.074576	0.096228	0.050148	0.056407	0.07545	0.062866
ENSSSCG00000004503	7e-06	0.001101	0.00164	0.00161	0.001741	0.002186	2e-06	0.003533
ENSSSCG00000032053	0.370791	0.380448	0.982537	0.991183	0.756664	0.357917	0.410485	0.285375
ENSSSCG00000034730	0.976171	1.07912	1.06733	1.34097	1.29533	0.757761	1.02612	1.13346
ENSSSCG00000022643	0.062258	0.046263	0.11709	0.092367	0.055079	0.050406	0.037145	0.017306
ENSSSCG00000005771	0.692828	0.569759	1.02829	1.09341	0.719341	0.766332	0.437474	0.582263
ENSSSCG00000005768	2.28535	2.49487	2.30863	2.52186	3.40165	2.98734	3.57104	3.35065
ENSSSCG00000039669	0	0	0	0	0	0	0	0
ENSSSCG00000033045	0	0	0	0	0	0	0	0
ENSSSCG00000005767	1e-06	0	0	0	3e-06	0.007597	0	0
ENSSSCG00000004505	0.425384	0.45433	0.677177	0.729194	0.6881	0.387869	0.624254	0.591044
ENSSSCG00000028076	0.036179	0.014919	0.047326	0.044477	0.048128	0.032487	0.044878	0.041062
ENSSSCG00000004506	0.397636	0.305068	0.797131	0.850306	0.544343	0.374519	0.379762	0.27488
ENSSSCG00000004507	0.519407	0.532255	0.429753	0.367587	0.651109	0.608159	0.934505	0.768827
ENSSSCG00000004508	0.461007	0.539391	0.473958	0.458195	0.657432	0.399588	0.564276	0.545757
ENSSSCG00000034415	4.02645	4.69584	4.77012	4.18909	5.02118	4.84992	4.68607	4.14362
ENSSSCG00000035007	30.8978	33.6571	30.8534	29.9483	26.4625	29.0464	23.6635	30.6402
ENSSSCG00000004509	0.047314	0.014934	0.354453	0.299946	1.10019	0.103704	0.440177	0.576066
ENSSSCG00000004510	4.14832	2.97429	6.99301	6.18321	3.1073	2.96517	2.67855	2.69406
ENSSSCG00000004511	0.005827	0.012541	0.014304	0.01233	0.016976	0.016827	0.008156	0.016904
ENSSSCG00000038388	0	0	0	0	0	0	0	0
ENSSSCG00000037915	0	0	0	0	0	0	0	0
ENSSSCG00000004516	1.21849	1.41965	1.55357	1.78052	1.45178	0.960692	1.36893	1.14326
ENSSSCG00000004517	5.73899	5.0308	6.53824	4.48164	5.90241	6.28787	5.15223	5.03214
ENSSSCG00000004518	0.036506	0.046228	0.273481	0.313928	0.054769	0.068586	0.039955	0.05588
ENSSSCG00000004520	0.044522	0.023531	0.038098	0.040692	0.03354	0.027783	0.029925	0.013228
ENSSSCG00000004521	0	1e-06	0.005592	0.011016	0.008176	0.003753	0.004358	0
ENSSSCG00000004522	0.60706	0.730927	0.982518	1.16915	0.921707	0.59654	0.651188	0.624811
ENSSSCG00000024479	6.5e-05	3.4e-05	0.030861	8.4e-05	3.1e-05	3.7e-05	3.7e-05	7.4e-05
ENSSSCG00000004524	1.62435	1.50024	1.73277	2.31193	2.46842	1.66499	2.76925	2.15859
ENSSSCG00000034427	1.49626	1.49176	2.14347	2.71848	3.46373	0.986637	2.31006	1.6589
ENSSSCG00000040836	0.004447	0.003723	0.005257	0.005981	0.011553	0.004813	0.005958	0.00633
ENSSSCG00000004528	1.10112	1.16769	1.49126	1.46083	1.72571	1.23288	2.20214	2.44105
ENSSSCG00000004529	0.687223	0.445608	0.828902	0.913305	0.425828	0.357828	0.735813	1.16543
ENSSSCG00000004530	0.108614	0.065443	0.055478	0.120694	0.074067	0.083475	0.226949	0.225415
ENSSSCG00000004531	0.666459	0.673112	0.836283	1.06216	0.613227	0.425689	0.593275	0.662675
ENSSSCG00000038606	0	0.013963	0.041434	0	0	0.041568	0	0
ENSSSCG00000039443	0.017292	1e-06	3e-06	0	0	3e-06	1e-06	1e-06
ENSSSCG00000035243	0.024351	0.051101	0.043312	0.034934	0.037756	0.036801	0.025258	0.020927
ENSSSCG00000004534	0.294966	0.407022	0.384778	0.3665	0.12384	0.316608	0.212153	0.164297
ENSSSCG00000040748	0	0	0	0	0	0	0	0
ENSSSCG00000004535	0.580834	0.5758	1.12633	1.68066	0.675699	0.500391	0.725579	0.523383
ENSSSCG00000032236	0	0	0	0	0	0	0	0
ENSSSCG00000004537	8.2222	10.7917	8.42224	11.1288	9.3365	7.44394	10.1047	9.8754
ENSSSCG00000004538	0.128903	0.143682	0.20477	0.252793	0.228514	0.143372	0.221607	0.201116
ENSSSCG00000038971	0.014065	6e-06	3e-06	8e-06	6e-06	3e-06	2e-06	0
ENSSSCG00000004540	0	0.004435	0.013157	0	0.007383	0	0	4.8e-05
ENSSSCG00000004541	2.98724	2.90807	3.4336	3.56432	3.05395	2.2708	4.03345	3.35654
ENSSSCG00000033063	0	0	0	0	0	0	0	0
ENSSSCG00000004542	5.34264	6.76449	12.5222	19.1491	8.31388	6.88021	8.65656	7.58913
ENSSSCG00000004543	1.6005	1.11371	0.875399	1.26709	1.25246	1.31717	1.44005	1.09292
ENSSSCG00000004544	1.75352	1.29733	2.31736	1.82302	1.31461	1.57595	1.66286	1.41856
ENSSSCG00000004545	2.2e-05	1.7e-05	0.009279	0.008999	1.1e-05	0.012421	0.014451	0.010058
ENSSSCG00000037998	0.255141	1.15113	0.895345	0.638031	0	0.728398	1.43242	0.916331
ENSSSCG00000004547	0.659813	0.575732	1.26442	0.858567	1.03928	0.64057	1.12452	0.767454
ENSSSCG00000004548	0	0	0	0	0	0	0	0
ENSSSCG00000004549	0.191862	0.290514	0.319305	0.24177	0.240522	0.291976	0.181325	0.308975
ENSSSCG00000004550	16.1558	15.5715	14.8467	10.9819	11.2159	12.4394	11.5326	12.0203
ENSSSCG00000004551	0.504962	0.354624	0.459544	0.499333	0.588341	0.367417	0.561512	0.509048
ENSSSCG00000004552	0.624286	0.583088	0.808056	0.986932	0.860282	0.601745	0.852618	0.974673
ENSSSCG00000004554	0.784857	0.218484	2.14007	3.09927	0.93525	1.08455	0.505294	0.175685
ENSSSCG00000004558	0.176274	0.109791	0.197184	0.245533	0.198305	0.098877	0.179257	0.128454
ENSSSCG00000034137	8.96592	7.25669	12.5444	10.0105	7.98097	10.3723	7.36376	5.3701
ENSSSCG00000037275	0	2.13347	1.11228	0	1.46462	1.56241	1.73904	1.30641
ENSSSCG00000004556	1.98487	2.07696	2.30246	2.09691	2.16286	1.75927	1.81847	1.60019
ENSSSCG00000034124	3.62077	3.4006	4.11582	4.33024	2.44807	2.90725	1.78493	3.07802
ENSSSCG00000021588	0.770027	1.29212	0.772123	0.462931	0.754724	0.457035	0.609175	0.663193
ENSSSCG00000004561	0.535688	0.45498	0.571346	1.09143	0.938642	0.387556	0.747323	0.616981
ENSSSCG00000038786	10.8139	1.40451	6.04193	7.06006	3.77307	2.98919	1.69075	1.89051
ENSSSCG00000028737	0.43217	0.47116	0.734991	0.841458	0.676901	0.445464	0.621137	0.708967
ENSSSCG00000040895	2.0167	1.75093	0	7.34921	3.03326	0	0	3.04099
ENSSSCG00000032879	0	0	0	0	0	0	0	0
ENSSSCG00000004565	0.030906	0.036585	0.043412	0.010501	0.028976	0.029842	0.02537	0.023531
ENSSSCG00000032949	0.414249	0.438021	0.417008	0.328298	0.583557	0.421517	0.423169	0.294207
ENSSSCG00000026571	0.536186	0.655275	1.00062	1.18879	1.11885	0.548582	0.875372	0.788637
ENSSSCG00000038926	0	0	0	0	0	0	0	0
ENSSSCG00000023158	14.6583	15.3195	19.8864	20.4438	25.6366	25.6918	25.8823	27.0079
ENSSSCG00000004569	2.70404	2.03022	2.88142	3.41707	3.80058	2.96268	4.64338	4.84884
ENSSSCG00000004570	1318.79	731.107	1474.54	1454.35	2046.06	1750.72	2073.32	2361.84
ENSSSCG00000034787	0	0	0	0	0	0	0	0
ENSSSCG00000024088	1.39868	1.78778	0.883269	1.21802	1.33551	0.830509	0.998194	0.75775
ENSSSCG00000012839	0	0	0	0	0	0	0	0
ENSSSCG00000004572	3.28509	2.39387	3.14654	0.199717	4.93971	1.95299	2.12406	0.78113
ENSSSCG00000035016	0	0	0	0	0	2.5844	0	4.91727
ENSSSCG00000004573	0.126285	0.715022	0.887016	0.507992	0.37964	0.475928	0.69094	0.577245
ENSSSCG00000036431	0.339891	0.369111	0.355054	1.18397	0.58794	0.16642	0.455302	0.439343
ENSSSCG00000004575	0.590483	1.48626	1.51906	1.0583	1.32928	0.978218	1.29139	1.79694
ENSSSCG00000037042	0	0.688681	0	0	3.32812	0.705354	0	1.124
ENSSSCG00000004576	1.35571	1.59604	0.906087	1.15125	1.21544	1.1079	1.66301	1.58338
ENSSSCG00000004577	0.401768	0.367827	0.35132	0.671394	0.426776	0.3116	0.503019	0.604255
ENSSSCG00000004578	4.21593	4.13591	8.36993	6.89337	7.60911	8.46344	6.09807	5.78632
ENSSSCG00000040757	0	0	0	0	0	0	0	0
ENSSSCG00000039280	0	0	0	0	1.48024	0.946195	1.1557	0
ENSSSCG00000035244	0	0	0	0	0	0.079345	0	0.256806
ENSSSCG00000004582	1.80896	2.02081	1.76044	3.36763	2.43883	1.03222	2.59436	2.69528
ENSSSCG00000004583	1.50106	2.01978	1.59798	1.81384	1.97998	1.72901	1.62561	1.77948
ENSSSCG00000004584	0.050681	0.04983	0.060313	0.068616	0.052963	0.084127	0.075077	0.099999
ENSSSCG00000004586	0.050872	0.026689	0.06163	0.101002	0.040481	0.045467	0.069133	0.037496
ENSSSCG00000004587	0.412066	0.359574	0.792524	0.95654	0.786658	0.514698	0.420027	0.384736
ENSSSCG00000004588	0.103798	0.030715	0.26426	0.5591	0.21552	0.115772	0.142008	0.097945
ENSSSCG00000004589	0.510923	0.52134	0.701425	0.793612	0.847414	0.48852	0.620187	0.638937
ENSSSCG00000035260	0	0	0	0	0	0	0	0
ENSSSCG00000004592	3.09903	3.10928	4.17028	5.40852	4.77004	3.18855	5.37811	5.54544
ENSSSCG00000034769	0.263581	0.124346	0	0.176606	0	0.37256	0.432631	0.212713
ENSSSCG00000024131	0.569886	0.504757	0.498921	0.784994	0.575803	0.475755	0.578406	0.68523
ENSSSCG00000004595	0.807148	0.842565	1.22089	1.52332	1.03126	0.613814	0.927168	0.808869
ENSSSCG00000004594	0	0	0	0	0	0	0	0
ENSSSCG00000024660	87.3243	105.843	40.9679	18.5079	129.155	97.0755	79.1185	108.063
ENSSSCG00000004596	0.130179	0.146738	0.130941	0.152133	0.113255	0.090021	0.119039	0.138198
ENSSSCG00000004597	0.11409	0.119812	0.101647	0.066289	0.063405	0.044397	0.095562	0.052166
ENSSSCG00000025578	0.075172	0.069784	0.071984	0.038906	0.029028	0.026999	0.068442	0.084843
ENSSSCG00000030605	12.0129	15.1601	14.7491	18.7972	12.0839	7.75509	11.1755	11.5128
ENSSSCG00000004598	0.208261	0.204659	0.439175	0.503166	0.248297	0.26126	0.297133	0.193098
ENSSSCG00000035038	0.132495	0.093367	0.167816	0.196005	0.153925	0.123332	0.126574	0.114894
ENSSSCG00000004600	0.659078	0.611442	0.878391	1.03114	1.10067	0.562588	0.853582	0.778959
ENSSSCG00000026960	1.09221	0.931777	0.933244	1.34069	1.1676	0.665916	1.27188	1.33029
ENSSSCG00000004601	0.129035	0.155161	0.224003	0.291315	0.54121	0.378326	0.30014	0.219563
ENSSSCG00000004602	0.807612	0.826162	0.379628	0.359989	2.81076	1.39559	1.51644	1.45953
ENSSSCG00000004603	1.18946	1.07967	1.36054	1.87853	2.11716	0.820409	2.35419	2.88655
ENSSSCG00000037499	0.696305	0.684989	0.553429	0.662715	1.3118	0.833828	1.91885	1.82952
ENSSSCG00000035798	0.016728	0.01418	0.032892	0.055037	0.015056	0.003134	0.005464	0.007617
ENSSSCG00000004607	1.21891	1.43969	1.5153	4.82331	1.77178	0.590426	2.54737	3.3626
ENSSSCG00000004608	0.046759	0.035095	0.082937	0.076601	0.03173	0.0361	0.061671	0.075828
ENSSSCG00000032399	0	0	0	0	0	0	0	0
ENSSSCG00000032854	1.30562	2.41551	0	0	0	1.25463	0	0
ENSSSCG00000004610	2.45886	2.82764	2.75262	4.02234	2.7662	2.20572	3.02288	2.74152
ENSSSCG00000032619	0.195684	0.266671	0.294911	0.241034	0.1246	0.285834	0.163616	0.205476
ENSSSCG00000004612	0.074329	0.117209	0.108678	0.16822	0.121411	0.142547	0.118531	0.083228
ENSSSCG00000024983	3.47937	3.40575	3.77729	3.90772	4.08754	3.37926	3.83395	4.03892
ENSSSCG00000004614	0.002282	0.002518	0.002701	0.001591	0.004687	0.001079	0.002129	0.000592
ENSSSCG00000033947	0	0	0	0	0	0	0	0
ENSSSCG00000004615	0.003192	0.002142	0.001495	0.002893	0.012817	0.007995	0.006988	0.001832
ENSSSCG00000004616	0	0.011114	0.008211	0	0	0.016532	0.006398	0
ENSSSCG00000004617	1.50747	1.17859	1.84227	2.46689	1.26313	1.77597	2.516	2.26051
ENSSSCG00000004620	0.891886	0.809001	1.0189	1.32622	1.43212	1.07484	1.20308	1.27025
ENSSSCG00000004621	0.001417	0.001697	0.014057	0.011998	0.000729	0.00333	0.00968	0.005493
ENSSSCG00000004622	0.266494	0.242841	0.276153	0.19748	0.429556	0.293028	0.285348	0.299437
ENSSSCG00000004623	0	0	0	0	0	0	0	0
ENSSSCG00000004624	2.76105	3.33574	4.28908	7.11674	6.85399	3.19679	9.21649	10.4226
ENSSSCG00000004625	0.695162	0.741482	0.813688	1.10095	0.71317	0.569706	0.527367	0.603193
ENSSSCG00000004626	0.705344	0.793943	1.00165	1.42051	0.907972	0.6594	0.951704	1.36834
ENSSSCG00000004628	0.027989	0.00018	0.010729	0.000509	0.000418	0.010748	0.006801	0.008297
ENSSSCG00000004629	1.4157	1.18589	1.07217	1.23262	2.38145	2.22008	2.26136	3.06973
ENSSSCG00000004630	0.046403	0.049855	0.080806	0.057041	0.100466	0.070848	0.038895	0.03926
ENSSSCG00000031840	0	0	0	0	0	0	0	0
ENSSSCG00000032517	0.040971	0.041509	0.097255	0.142129	0.086881	0.041558	0.04486	0.043603
ENSSSCG00000039810	0	0	0	0	0	0	0	0
ENSSSCG00000004632	0.053401	0.042092	0.074822	0.080435	0.031121	0.061137	0.029183	0.022702
ENSSSCG00000030168	0.003121	0.001957	0	0.005618	0.006203	0.000975	1e-06	0.003149
ENSSSCG00000031794	0.000284	0.000443	0.000122	0.000151	0.000123	0.000256	7.1e-05	0.000242
ENSSSCG00000004634	0.441436	0.413465	0.537829	0.912572	0.716948	0.364247	0.598103	0.665385
ENSSSCG00000004635	1.88731	2.09926	2.03203	3.38634	1.89482	0.994202	2.4448	2.59471
ENSSSCG00000004636	1.34905	1.28718	1.55063	2.01549	1.81926	1.14278	1.44562	1.47771
ENSSSCG00000034352	0	0	0	0	0	0	0.442924	0
ENSSSCG00000004638	0.079704	0.067487	0.048857	0.098381	0.06077	0.036775	0.078438	0.088564
ENSSSCG00000004639	1.14943	1.2399	1.48533	1.71259	1.44035	0.988099	1.19488	1.1498
ENSSSCG00000034366	0	0	0	0.65652	0	0.953134	1.64071	0.764531
ENSSSCG00000004645	0.558067	0.468508	0.64548	0.774914	0.46608	0.461792	0.468858	0.445503
ENSSSCG00000004644	0	0	0	0	0	0.008887	0	0.014399
ENSSSCG00000004643	0	0	0	0	0	0.004261	0	6.7e-05
ENSSSCG00000004646	0.019028	0.012454	0.031155	0.048438	0.036764	0.022141	0.020431	0.012782
ENSSSCG00000004647	2.05913	1.66318	2.20603	2.00621	1.65808	1.79224	1.89718	2.1601
ENSSSCG00000004648	0.154302	0.160761	0.191449	0.171257	0.180348	0.140983	0.116473	0.167467
ENSSSCG00000004651	0.151468	0.101475	0.178197	0.193597	0.155688	0.105439	0.117666	0.139827
ENSSSCG00000004652	9.95078	13.222	9.07884	12.1775	14.4971	9.23439	13.2211	13.5135
ENSSSCG00000037857	0	0	0	0	0	0.351736	0	0
ENSSSCG00000004653	1.74476	1.58196	2.06258	3.08867	2.0233	0.786409	1.89314	1.75135
ENSSSCG00000035207	0	0	0	0	0	0	0	0
ENSSSCG00000004657	0.181542	0.147834	0.210164	0.233727	0.139482	0.152405	0.102159	0.160792
ENSSSCG00000004656	23.06	21.5663	18.5904	8.84727	7.70679	20.2918	13.1894	21.9504
ENSSSCG00000004658	1.74525	0.98348	1.4216	2.18053	2.24885	0.962839	1.36755	1.41193
ENSSSCG00000032141	4.41427	2.78075	6.20052	3.54616	4.18815	3.70501	4.58266	6.47165
ENSSSCG00000004659	0.040314	0.038177	0.06016	0.119858	0.026461	0.007098	0.044122	0.034507
ENSSSCG00000040204	0	0	0	0	0	0	0	0
ENSSSCG00000004661	0.16031	0.12791	0.204152	0.368371	0.122284	0.037357	0.137457	0.121159
ENSSSCG00000004662	0.425002	0.443943	0.651219	1.22707	0.448889	0.192832	0.31275	0.333623
ENSSSCG00000004663	0.341841	0.198332	0.479188	0.401432	0.247733	0.200824	0.346232	0.351277
ENSSSCG00000037020	0	0	0	0	0	0	0	0
ENSSSCG00000029642	0	0	0	0	0	0	0	0
ENSSSCG00000004666	0.372058	0.447521	0.549631	0.358174	1.28385	0.920276	0.609542	0.473301
ENSSSCG00000037384	2.26571	2.21471	3.70447	4.85643	4.22773	2.22483	4.47197	4.59229
ENSSSCG00000004668	0.56999	0.511107	1.3012	1.49632	0.791962	0.509532	1.22347	0.865876
ENSSSCG00000036905	0	0	0	0	0	1.5533	0	0
ENSSSCG00000004670	0.705069	0.242378	0.180076	0.346135	0.962463	0.663226	0.350734	1.26884
ENSSSCG00000004671	0.377581	0.252348	0.467971	0.709439	0.483165	0.323391	0.486186	0.405643
ENSSSCG00000004672	1.06086	0.721929	1.03999	0.480207	0.696311	0.602074	0.435931	0.840929
ENSSSCG00000037540	0.116025	0.218459	0.325108	0.466489	0.173903	0.108994	0	0.176293
ENSSSCG00000004673	0	0.005706	0	0	0	0.016978	0.006595	0
ENSSSCG00000004674	0.191116	0.191003	0.19388	0.115352	0.159289	0.169552	0.13945	0.064637
ENSSSCG00000004675	0.054604	0.106595	0.134902	0.033446	0.035415	0.052956	0.020956	0.024454
ENSSSCG00000004676	0.001887	0.000782	0.00266	0.002613	0.002071	0.000946	0.000198	0.011432
ENSSSCG00000004677	1e-06	1e-06	1e-06	0.138533	1e-06	1e-06	0.07094	3e-06
ENSSSCG00000004678	0.127007	0.081981	0.037263	0.067606	0.012022	2.9e-05	0	0.000223
ENSSSCG00000004679	0.30356	0.344103	0.306245	0.375281	0.363399	0.145615	0.1856	0.22641
ENSSSCG00000004680	9e-06	0	0.011027	0.021328	0.01215	0.007777	4e-06	0.023948
ENSSSCG00000004681	0.013682	0	0.019218	0.018574	0	0	0	0
ENSSSCG00000040862	0	0	0	0	0	0	0	0
ENSSSCG00000004687	27.5769	24.3098	42.6884	35.247	34.201	31.1454	21.7406	25.5924
ENSSSCG00000004684	1.61117	1.6895	2.37735	2.68524	2.77476	2.31894	2.55586	2.42751
ENSSSCG00000004691	8.08237	8.54287	11.7525	12.4113	16.3148	13.1985	14.3668	15.8195
ENSSSCG00000035827	0.643581	0.493202	0.694659	0.95806	0.639452	0.274471	0.559983	0.505083
ENSSSCG00000023996	0.582525	0.541361	0.591746	1.02174	0.805888	0.420387	0.742917	0.758119
ENSSSCG00000040515	0.668311	0	0	0	0	0	0	0
ENSSSCG00000004694	0.059563	0.060166	0.118057	0.107931	0.05361	0.033565	0.039115	0.066477
ENSSSCG00000004695	0.23617	0.159404	0.170565	0.355586	0.193916	0.069067	0.164153	0.158195
ENSSSCG00000040383	4.98837	5.22972	5.40496	5.63467	4.82255	5.03206	5.10412	4.5627
ENSSSCG00000038436	21.2394	20.6243	27.3471	26.5151	52.5696	49.2132	47.8285	39.031
ENSSSCG00000004698	0	0	0	0	0	0	0	0
ENSSSCG00000024263	158.633	126.706	213.152	120.218	365.738	530.815	406.046	267.939
ENSSSCG00000004699	1.69028	0.599106	0.989318	1.14018	0.846112	0.795114	1.77271	3.43201
ENSSSCG00000004700	7.16973	7.27709	10.3713	10.9957	9.39304	8.08296	7.42462	7.01288
ENSSSCG00000004701	1.17904	1.04815	1.19162	0.858814	0.610627	0.783457	0.740083	1.00667
ENSSSCG00000004702	0.041903	0.013223	0	0.018961	0	0.026388	0.061149	0.021259
ENSSSCG00000004703	0	0	0.030822	0.059523	0	0	0	0.033399
ENSSSCG00000004704	1.01354	1.12841	0.827259	1.04232	1.34919	0.690612	1.36916	1.33402
ENSSSCG00000004705	1.53953	1.11649	1.99379	3.02481	3.55464	1.8667	3.68072	3.17398
ENSSSCG00000031949	0.672025	0.551588	0.603405	0.94823	0.832794	0.458054	0.699976	0.683245
ENSSSCG00000004708	0.416657	0.438589	0.609462	0.408336	0.331262	0.223054	0.287596	0.33276
ENSSSCG00000004709	2.08375	0.317916	1.38646	2.35526	0.586264	0.546453	1.32	1.08665
ENSSSCG00000040362	4.11597	2.93274	4.3469	5.5988	3.94819	4.25718	4.3917	4.49549
ENSSSCG00000004710	1.96799	1.83211	2.18023	3.42515	2.30183	1.55971	2.21265	1.83513
ENSSSCG00000040018	7.20317	4.27525	4.15422	5.56491	10.9268	3.67362	7.74426	5.06119
ENSSSCG00000036032	6.61416	4.86446	4.64508	9.2437	7.24329	1.89892	6.82885	4.27775
ENSSSCG00000004711	5.1501	4.48001	6.30347	5.6051	3.96109	3.82611	4.21498	3.96997
ENSSSCG00000004712	0	0	0	1e-06	0	0.013903	0	0
ENSSSCG00000004713	0.019682	0	0	0.034547	0.029528	0.036976	0.010771	0.014977
ENSSSCG00000004714	0.105588	0.155872	0.229211	0.095448	0.3498	0.126932	0.352714	0.287879
ENSSSCG00000034771	2.12117	2.45438	3.22017	3.06283	4.68706	3.45555	4.63608	5.38774
ENSSSCG00000004716	0.527031	0.604519	0.412875	0.578087	0.63827	0.574443	0.686425	0.866535
ENSSSCG00000004717	0.490682	0.491381	0.561447	0.835477	1.65738	0.800742	1.2942	1.16384
ENSSSCG00000004718	0.314566	0.329637	0.286859	0.423341	0.628989	0.392234	0.54303	0.492635
ENSSSCG00000004719	3.39433	2.40177	2.57657	2.1793	2.93227	1.94884	2.70183	2.63534
ENSSSCG00000022039	0.447088	0.422548	0.633298	0.747897	0.441267	0.250487	0.386146	0.349676
ENSSSCG00000035719	0.928069	0.90878	0.825618	1.23239	0.821013	0.862703	0.654603	0.769011
ENSSSCG00000038659	0	0	0	0	0	0	0	0
ENSSSCG00000004726	5.21182	4.68678	5.50077	5.77578	5.57435	5.00629	5.0423	3.94484
ENSSSCG00000038735	2.80954	2.62983	3.06362	3.71921	2.98341	1.63797	2.53943	2.27849
ENSSSCG00000004725	13.4449	16.7486	25.3815	48.3386	97.4547	49.3046	108.166	75.0451
ENSSSCG00000004728	33.4382	36.9827	21.5339	24.5263	35.3805	22.8532	33.4593	41.4163
ENSSSCG00000004729	4.32726	4.5583	2.60673	2.58869	3.63244	2.83294	4.172	5.95778
ENSSSCG00000004730	1.46949	1.64247	1.58834	1.91185	1.62633	1.39995	1.75119	1.85572
ENSSSCG00000033472	0	0	0	0	0	0	0	0
ENSSSCG00000004731	1.01665	0.889529	1.01183	1.18567	0.918638	0.860855	1.09082	0.858871
ENSSSCG00000004732	0	0	0	0	0.024474	0	0	0
ENSSSCG00000004733	0	0	0	0	0	0	0	0
ENSSSCG00000037292	0.00315	0.008863	0.013693	0.017027	0.181984	0.020502	0.344002	0.403765
ENSSSCG00000020666	0.385467	0.366362	0.942939	1.03717	1.39914	0.735039	0.752879	0.674327
ENSSSCG00000004736	0.033311	0.045064	0.04679	0.025867	0.014277	0	0.015625	0.007242
ENSSSCG00000004737	1.31895	1.23828	0.934112	0.918121	0.748273	1.06198	0.970471	1.0796
ENSSSCG00000004738	0.379695	0.296346	0.510074	0.493327	0.425618	0.329177	0.38361	0.374788
ENSSSCG00000004739	0.495392	0.461634	0.545315	1.12826	0.891834	0.277098	0.701719	0.50331
ENSSSCG00000033197	0	0	0	0	0	0	0	0
ENSSSCG00000039919	0	0.069362	0.309285	0	0	0.069053	0.321269	0.111766
ENSSSCG00000004744	0.49173	0.314248	0.680516	0.467364	0.866842	0.381091	0.793834	0.411788
ENSSSCG00000004745	2.71033	2.16404	2.74165	2.59589	2.88271	2.09944	3.14354	2.26258
ENSSSCG00000040414	0	0	0.089259	0.043047	0	0	0	0
ENSSSCG00000004746	0.495549	0.193093	0.900813	0.355551	0.174982	0.136976	0.031903	0.088745
ENSSSCG00000004747	4.16221	4.06047	4.47434	4.91557	4.8597	3.56039	6.09699	6.68053
ENSSSCG00000004748	3.13505	2.86352	3.89851	4.19556	3.26461	2.13066	2.80559	2.31549
ENSSSCG00000035544	7.56711	7.65326	8.76655	15.3809	11.8169	7.442	13.8971	13.3549
ENSSSCG00000004750	0	0	1e-06	0	0	0	0	0
ENSSSCG00000004751	2.25669	2.94107	2.50928	3.41464	4.01379	2.67678	2.80735	2.33682
ENSSSCG00000035779	0	0	0	0	0	0	0	0
ENSSSCG00000004752	0.179556	0.159429	0.086736	0.237976	0.241887	0.094959	0.240954	0.277209
ENSSSCG00000004753	0.386301	0.385182	0.516114	0.55166	0.699721	0.409875	0.475537	0.549756
ENSSSCG00000038521	0	0	17.2471	5.63934	0	1.14687	0.201694	0
ENSSSCG00000004755	3.02942	1.63095	4.73402	3.02061	5.19893	1.88568	3.27418	2.53605
ENSSSCG00000004757	2.35535	1.8327	2.6636	2.32882	2.81535	1.85671	2.86187	2.46093
ENSSSCG00000004758	0	0	0	0	0	0	0.073015	0
ENSSSCG00000004759	0	0.00808	0.011986	0	0.012801	0.03206	0.037357	0.025973
ENSSSCG00000004760	0.009615	0	0	2e-06	0	0.008876	0	3e-06
ENSSSCG00000005612	0	0	0	1.57974	0	0	0	0
ENSSSCG00000004761	1.84354	1.40043	1.22663	0.8552	1.34679	1.36764	1.67255	1.77229
ENSSSCG00000004762	0.549706	0.49821	0.61511	0.551984	0.598942	0.518619	0.569761	0.658362
ENSSSCG00000032022	7.30593	4.69115	5.06491	4.09212	6.89676	7.60948	6.16071	8.2694
ENSSSCG00000004765	0.506881	0.366227	0.505888	0.325969	0.400254	0.263149	0.481778	0.446639
ENSSSCG00000004766	0.12373	0.027039	0.183985	0.241242	0.157053	0.116209	0.079071	0.202785
ENSSSCG00000039107	0.061309	0.013683	0.135152	0.295333	0.010345	0.024675	0.035726	0.017256
ENSSSCG00000036264	0.000965	0.000514	0.125796	0.05695	0.058439	0.000392	0.001558	0.001308
ENSSSCG00000036700	1.95194	1.726	3.09949	2.29696	1.0828	1.79518	2.08981	2.19645
ENSSSCG00000038033	4.37202	3.83478	3.80308	3.21058	3.09965	3.65579	3.05115	3.9071
ENSSSCG00000004770	0	0	0	0	0	0	0	0
ENSSSCG00000004771	8.45795	6.78378	13.6303	4.93722	7.11879	7.99419	8.16441	4.55375
ENSSSCG00000004772	1.71393	1.30252	1.38455	0.869411	1.67734	0.953475	1.83564	1.61208
ENSSSCG00000004774	11.7417	6.43701	14.6691	10.083	10.194	11.1355	11.1396	7.24607
ENSSSCG00000004775	0.697916	0.785225	0.781516	0.935111	0.806495	0.841611	0.691608	0.775105
ENSSSCG00000004776	1e-06	0.033312	1e-06	1e-06	0	1e-06	0	0
ENSSSCG00000023975	16.9794	10.6771	16.3991	13.4767	21.9331	14.8012	22.6144	18.3347
ENSSSCG00000037661	20.9881	5.25911	22.7391	12.49	26.6417	10.7945	27.213	17.1753
ENSSSCG00000004779	0.216231	0.130286	0.317533	0.24028	0.928952	0.295438	0.408782	0.732973
ENSSSCG00000035682	0	0	0	0	0	0	0.530337	0
ENSSSCG00000004781	0.008921	0	0.000244	0.000319	0.009651	0.01219	0.005126	0.000134
ENSSSCG00000004782	0.055247	0.015596	0.286634	0.411576	0.04856	0.063955	0.049749	0.05504
ENSSSCG00000035284	0.984139	0.896967	0.803498	0.434577	0.581311	0.508392	0.491446	0.62718
ENSSSCG00000004785	22.3411	26.1872	31.0129	34.7522	33.8587	27.2835	32.3992	33.9303
ENSSSCG00000039061	0.607429	0.572573	0.657875	0.876426	0.694327	0.402549	0.635969	0.726941
ENSSSCG00000004787	0.065322	0.069914	0.094571	0.060528	0.047085	0.068617	0.047117	0.059284
ENSSSCG00000004786	0	0	1.17188	1.1244	0.601696	0	0.408435	0
ENSSSCG00000040418	0.00575	0.004187	0.003117	0.004467	0.003344	0.007747	0.006199	0.013337
ENSSSCG00000004789	3.02103	3.97658	1.95424	3.47186	10.7348	2.16585	2.47986	2.96448
ENSSSCG00000004791	0.148763	0.131102	0.194877	0.293105	0.192398	0.19752	0.222702	0.19447
ENSSSCG00000004792	0.747859	0.664787	0.954003	1.07816	0.652546	0.745459	0.977225	0.894277
ENSSSCG00000039393	0.430153	0.335637	0.587437	0.725384	0.441324	0.259155	0.473027	0.370538
ENSSSCG00000004794	0	0	0	0	0	0	0	0
ENSSSCG00000004795	0.052081	0.045459	0.108219	0.109155	0.086273	0.056094	0.066504	0.074445
ENSSSCG00000040129	0	0	0	0	0	0	0	0
ENSSSCG00000040326	0	0	0	0	0	0	0	0
ENSSSCG00000026900	0.099275	0.076007	0.178651	0.210482	0.218037	0.109448	0.194415	0.212654
ENSSSCG00000037229	0	0	0	0	0	0	0	0
ENSSSCG00000035254	0.092911	0.101274	0.16282	0.146765	0.079056	0.05801	0.084078	0.131758
ENSSSCG00000030003	0	0	1.10318	1.01099	0	0	0.852013	0
ENSSSCG00000004802	0.419571	0.425722	0.521206	1.08177	0.510164	0.248402	0.4823	0.523655
ENSSSCG00000004799	4.67026	2.49291	4.36643	6.30145	1.51099	1.72474	2.28169	4.42312
ENSSSCG00000004803	69.093	28.8091	410.476	517.793	30.5381	27.1021	20.7208	10.6948
ENSSSCG00000036219	0	0	0	0	0	0	0	0
ENSSSCG00000004806	0.12862	0.095687	0.36133	0.561529	0.26187	0.172593	0.251381	0.183798
ENSSSCG00000004807	0.011315	0.00736	0.004916	0.000131	0.00525	0.019722	0.003831	1e-06
ENSSSCG00000033657	0.117934	0.056791	0.026611	0.051409	0	0.0534	0	0.028836
ENSSSCG00000035502	0	0	0	0	0	0	0	0
ENSSSCG00000040466	0.013406	0.010601	0.0181	0.018186	0.017849	0.009702	0.008673	0.018386
ENSSSCG00000027232	0.035202	0.019737	0.033663	0.103884	0.038666	0.017401	0.039913	0.035241
ENSSSCG00000004811	0.341513	0.429846	0.541887	0.386674	0.21821	0.172266	0.155619	0.087095
ENSSSCG00000030560	0.319038	0.29431	0.327634	0.430521	0.337617	0.181847	0.283434	0.239366
ENSSSCG00000035223	42.9838	51.7746	33.8096	60.5549	77.1207	37.9461	88.9337	85.1465
ENSSSCG00000004813	0.51568	0.353762	0.718556	1.2714	1.0351	0.783756	0.793124	0.851536
ENSSSCG00000004814	1.75854	1.57843	1.87795	2.0911	2.88482	2.17847	3.08081	3.25726
ENSSSCG00000028771	1.95538	1.9846	1.82293	2.62972	2.81379	1.38535	3.23139	2.97377
ENSSSCG00000030487	3.11367	1.96395	3.8207	3.92592	2.30975	1.68204	3.95609	4.4131
ENSSSCG00000038452	0.108693	0.095173	0.162052	0.145996	0.150169	0.100543	0.189809	0.144011
ENSSSCG00000004819	0.004376	0.004336	6e-06	0.005945	0.006659	0.006161	0.016771	0.029963
ENSSSCG00000004820	2.23956	3.21459	2.51376	3.01376	2.63881	2.53166	2.58549	3.20615
ENSSSCG00000004821	0.294092	0.260815	0.41965	0.469432	0.364139	0.258677	0.378087	0.277065
ENSSSCG00000038358	0	0	0	0	0	0	0	13.3624
ENSSSCG00000004822	1.20444	0.940817	1.41893	1.18408	2.33969	1.25115	2.83092	2.72839
ENSSSCG00000004823	0.165356	0.150702	0.247579	0.182208	0.248082	0.139214	0.200133	0.174468
ENSSSCG00000004825	0.32385	0.30377	0.515543	0.561475	0.504301	0.321531	0.37471	0.352033
ENSSSCG00000004826	3.73933	4.34897	6.13461	5.53233	7.19652	5.92851	6.90418	5.7355
ENSSSCG00000035584	0.016453	0.003425	0.008453	0.00701	0.014508	0.004544	0.008005	0.014908
ENSSSCG00000031675	0.015957	0.009071	0.009016	0.004338	3.5e-05	1.1e-05	0	1e-05
ENSSSCG00000004827	0.00304	0.002567	0.007615	4e-06	0.020479	0.002571	0.006376	0.004128
ENSSSCG00000038547	0.002662	0.004452	0.002808	0.001818	0.004023	0.004442	0.0052	0.003044
ENSSSCG00000004830	0.138039	0.106426	0.098817	0.141815	0.174711	0.154252	0.119446	0.108117
ENSSSCG00000004831	0.06541	0.194068	0.183764	0.088293	0.19644	0.369182	0	0.199207
ENSSSCG00000004832	2.70409	2.5046	3.55713	4.76809	4.30999	2.66621	4.02793	3.74331
ENSSSCG00000031294	0	0	0	0	0	0	0	0
ENSSSCG00000034759	0	0	0	0	0	0	0	0
ENSSSCG00000004834	28.6056	27.5576	42.3696	29.2989	32.0296	29.4636	29.769	30.3286
ENSSSCG00000004835	1.05744	0.778069	0.660164	0.901328	1.05811	0.625882	0.642945	0.298115
ENSSSCG00000004836	0.136061	0.513436	0.191137	0	0.204547	0.25645	0	0
ENSSSCG00000004839	0.001696	0	0.00959	0.002345	0.017785	0.012775	0.007484	0.002591
ENSSSCG00000004840	0.054156	0.056629	0.097051	0.063503	0.040297	0.029832	0.027014	0.034103
ENSSSCG00000026006	1.59496	1.86131	1.27692	1.57605	0.808432	0.516386	0.756662	0.405934
ENSSSCG00000039035	0	0	0	0	0	0	0	0
ENSSSCG00000004843	0.007782	0.001491	0.002198	0.006428	0.007651	0.004383	0.00519	0.004799
ENSSSCG00000004844	1.30837	1.05686	1.7708	2.50951	2.2707	0.822761	1.87031	2.16121
ENSSSCG00000004845	1.78676	1.57912	1.62754	1.89817	2.34734	1.77894	2.06228	2.01882
ENSSSCG00000004847	0.916029	1.10932	1.40294	2.05331	1.11208	0.895057	1.0484	0.949452
ENSSSCG00000035696	1.53036	1.27045	1.4356	1.72369	1.00517	0.944245	1.33541	1.05709
ENSSSCG00000035046	0	0	0	0	0	0	0	0
ENSSSCG00000004849	0.014957	0.010601	0.020998	0.015619	0.014008	0.014097	0.00512	0.009981
ENSSSCG00000004850	0.119381	0.133848	0.170106	0.174285	0.133742	0.122376	0.175438	0.166823
ENSSSCG00000004854	0.89514	0.848404	1.42547	1.96264	0.840642	0.421155	0.823148	0.751384
ENSSSCG00000040787	0	0	0	0	0	0	0	0
ENSSSCG00000033540	0	0	0	0	0	0	0	0
ENSSSCG00000005781	0.020514	0.027222	0.011555	0.033455	0.030773	0.044713	0.044905	0.062482
ENSSSCG00000005782	1.916	1.9105	1.80674	2.21171	2.57219	2.78985	3.28024	2.63876
ENSSSCG00000005785	0.332646	0.363186	0.562063	0.447302	0.471857	0.345691	0.390468	0.405346
ENSSSCG00000005786	2.42557	2.86087	2.13619	2.97745	2.02193	2.29707	2.94969	2.57847
ENSSSCG00000005787	0.84304	0.844674	1.05429	0.724275	1.15044	0.904194	1.07142	0.8443
ENSSSCG00000004856	0.843	0.987378	1.06207	0.794772	3.1455	1.8657	2.8811	2.14055
ENSSSCG00000004857	0.28397	0.27332	0.342424	0.342493	0.328108	0.213849	0.323618	0.374644
ENSSSCG00000040521	0	0	0	0	0	0	0	0
ENSSSCG00000004858	0	0	0	0	0	0	1e-06	0
ENSSSCG00000036442	0.320935	0	0.149676	0	0.727068	0	4.97413	1.47521
ENSSSCG00000036984	0.068277	0.155137	0.134268	0.018538	0.040975	0.15394	0.134512	0.187052
ENSSSCG00000038767	1.11074	1.16758	0.500186	0.477527	0.489481	0.43053	0.726925	0.736885
ENSSSCG00000034650	0.000469	0.000322	0.000625	0.000457	0.000372	0.0003	0.000363	0.000252
ENSSSCG00000037897	2.79605	2.70451	2.26333	1.21608	1.09362	0.914933	1.16987	0.628142
ENSSSCG00000023533	0.344975	0.340355	0.263386	0.453862	0.451125	0.227784	0.389398	0.330302
ENSSSCG00000036663	0	0	0	0	0	0	0	0
ENSSSCG00000004859	0.450559	0.391222	0.453145	0.507921	0.990055	0.351477	0.858781	0.865176
ENSSSCG00000004861	0.859018	0.596038	0.951747	0.971061	1.4034	0.752144	1.47881	1.59144
ENSSSCG00000032488	22.0609	18.1816	20.3378	16.9695	27.5969	24.9664	23.8304	22.6105
ENSSSCG00000033971	0.087731	0.081579	0.130786	0.168339	0.156993	0.088477	0.111802	0.115375
ENSSSCG00000004869	0.016993	0.03218	0.047738	0.034653	0.012746	0.015964	0.028034	0.064655
ENSSSCG00000004870	3.04417	2.1931	3.37048	2.35041	3.11638	2.90451	2.59834	2.38015
ENSSSCG00000039486	0.035077	0.03321	0.147812	0.079383	0.035083	0.054918	0.076783	0.124567
ENSSSCG00000004874	0	0.006395	0.009487	0	2.3e-05	0	6e-06	0
ENSSSCG00000004875	1.68571	1.8491	1.89614	1.69955	1.66111	1.74111	1.71516	1.73034
ENSSSCG00000032494	1.49473	1.55655	2.39351	2.53615	1.7941	1.31998	1.47236	1.001
ENSSSCG00000004873	0.050795	0.016034	0	0.055985	0.008467	0.047709	0.018532	0.009075
ENSSSCG00000027654	0.005423	0	0	0	0.003225	0.010243	0.004713	0.006544
ENSSSCG00000020859	0	0.062039	0.138148	0	0	0	0.071758	0
ENSSSCG00000032214	0.839299	0.863548	0.969168	1.00143	0.954435	0.612722	0.708261	0.532924
ENSSSCG00000032574	0.108523	0.125037	0.07286	0.085168	0.103744	0.042809	0.08989	0.095744
ENSSSCG00000038398	0.016406	0.015542	0.032871	0.057306	0.056166	0.061552	0.030738	0.049859
ENSSSCG00000028977	0.005303	0.006161	0.008408	0.016239	0.012661	0.005963	0.006077	0.008477
ENSSSCG00000032084	0.000968	0.00705	0.004048	0.005173	0.001458	0.004828	0.003078	0.005679
ENSSSCG00000004884	1.22224	1.11883	1.52366	2.49129	1.68024	1.00924	1.82825	1.44156
ENSSSCG00000005274	0	0	0	0	0	0	0	0
ENSSSCG00000033308	0	0	0	0	0	0	0	0
ENSSSCG00000037349	0.15665	0	0	0	0	0	0	0
ENSSSCG00000035941	1.42269	1.08955	1.70648	2.47331	1.99067	0.916092	1.36465	1.72743
ENSSSCG00000039547	0	0	0	0	0	0.584814	0	0
ENSSSCG00000004885	0.049493	0.082025	0.035022	0.030273	0.048257	0.020917	0.016661	0.015064
ENSSSCG00000004886	0.008046	0.006094	0.002257	0.002187	0.015105	0.00453	0.003518	0.002448
ENSSSCG00000004888	0.354962	0.268838	0.757869	0.69388	0.276933	0.420116	0.559441	0.497033
ENSSSCG00000004889	0.065619	0.038833	0.023043	0.011142	0.02461	0.015409	0.100165	0.043215
ENSSSCG00000004890	0	0	0	0	0	0.024811	0	0.040197
ENSSSCG00000034000	0	0.014504	0	0	0	0	0	0
ENSSSCG00000004891	3e-06	5e-06	0.040524	0.019663	3.6e-05	0.013651	0.026494	0.014552
ENSSSCG00000022337	0	0.012627	0.056203	0.054322	0.120062	0	0.05839	0.243593
ENSSSCG00000033560	0	0	0.008954	0	0	0	0	0
ENSSSCG00000033903	0	0	0	0	0	0	0	0
ENSSSCG00000034519	0	0	0	0	0	0	0	0
ENSSSCG00000039151	0	2e-06	0	0	0	0	0	0.027912
ENSSSCG00000004894	0	0	0	0	0.011986	0.007531	0.061265	0
ENSSSCG00000004893	1.01537	0.92052	1.19656	1.70358	0.746947	0.574612	0.999226	1.2234
ENSSSCG00000025744	0.581095	0.532741	0.417346	0.51792	0.51209	0.302687	0.428482	0.490787
ENSSSCG00000004896	0.25854	0.172623	0.273176	0.300296	0.283686	0.188411	0.262413	0.200423
ENSSSCG00000004897	0.724295	0.782285	1.05438	1.36473	1.83847	0.637038	1.05839	0.968912
ENSSSCG00000004898	0.842018	0.758056	1.08203	0.944224	0.725005	0.574512	0.516588	0.609107
ENSSSCG00000004899	0.446243	0.324684	0.606036	0.791336	0.467319	0.283379	0.597087	0.478097
ENSSSCG00000004901	0.449653	0.393246	0.310657	0.551978	0.558274	0.261618	0.538676	0.67976
ENSSSCG00000004902	0.050997	0.111681	0.228327	0.203605	0.100435	0.086809	0.048839	0.08731
ENSSSCG00000039147	7.16997	1.32458	20.1688	0	8.54343	6.89494	7.74935	10.834
ENSSSCG00000004903	0.024154	0.012432	0.044685	0.050555	0.050987	0.04325	0.029935	0.02124
ENSSSCG00000036234	0.038664	0.036609	0.027274	0.026257	0	0	0.010748	0
ENSSSCG00000004904	0	0	0	0	0	0.112865	0	0
ENSSSCG00000034264	5.8e-05	5.7e-05	0.019433	0.009347	8.6e-05	5.4e-05	6.3e-05	0.000102
ENSSSCG00000026454	0.762032	0.296537	1.17802	1.93296	1.81714	1.09597	1.42302	1.50157
ENSSSCG00000004907	0.050841	0.064442	0.068638	0.056339	0.07833	0.035722	0.075455	0.074348
ENSSSCG00000004908	4.9423	5.04885	5.3754	7.56288	4.74799	3.99501	4.52596	4.70631
ENSSSCG00000004909	0.017061	0	0.047961	0	0.012948	0.048097	0.018673	0.012983
ENSSSCG00000004910	0	0	0	0	0	0	0	0
ENSSSCG00000037300	0	0.016772	0.049775	0	0	0	0	0
ENSSSCG00000004912	2.54177	3.22315	3.34991	3.3221	4.02547	3.37554	3.31426	2.91341
ENSSSCG00000004911	0.0255	0.047267	0.039556	0.008414	0.023213	0.011628	0.010274	0.00942
ENSSSCG00000034704	1.64137	1.24476	1.99823	2.49597	1.82602	1.2765	2.25462	2.13207
ENSSSCG00000004917	0.904547	0.671303	0.909553	1.26653	0.696022	0.309733	0.71615	0.782599
ENSSSCG00000004918	1.4552	1.1595	1.79555	2.09132	2.57695	1.50046	2.27008	2.62221
ENSSSCG00000004919	0.118508	0.106151	0.168915	0.211958	0.388004	0.157394	0.424425	0.505342
ENSSSCG00000004921	0.303969	0.33865	0.465692	0.580505	0.548603	0.209185	0.308493	0.338662
ENSSSCG00000035311	0.076508	0.07713	0.342417	0.067332	0.280824	0.047874	0.000196	0.000291
ENSSSCG00000004923	0.4114	0.131882	0.168859	0.754694	0	0	0.186448	0.243577
ENSSSCG00000038071	0.667923	0.835737	1.1617	1.35326	0.704561	0.724699	0.734871	0.687126
ENSSSCG00000035667	1.73113	1.57084	2.43175	1.02774	0.727898	0.390868	1.06092	0.210895
ENSSSCG00000035506	0.019735	0.01868	0.083162	0.026774	0.059223	0	0.021599	0.030038
ENSSSCG00000004926	1.46948	1.20847	1.50839	1.20139	1.6678	1.27077	2.08256	1.48575
ENSSSCG00000004927	3.01149	2.86768	3.08819	3.56716	2.95227	1.61369	2.98675	3.72869
ENSSSCG00000004928	5.60558	2.6658	6.20661	4.60871	6.46346	8.3001	11.9823	8.22453
ENSSSCG00000004929	0.721696	0.383513	0.766188	0.661154	0.679825	0.504741	0.7256	0.434236
ENSSSCG00000004932	0.028359	0.032225	0.071701	0.095246	0.077289	0.063925	0.056564	0.060422
ENSSSCG00000004931	3.36017	2.07609	3.17603	1.95229	2.06093	1.48928	2.01741	2.42122
ENSSSCG00000004934	2.29927	1.96061	2.55622	3.69218	1.3272	0.838603	1.50816	1.79127
ENSSSCG00000004935	0.778709	0.482525	0.556153	0.810822	0.449507	0.717622	1.13289	0.706452
ENSSSCG00000004936	0.733171	0.736155	0.727992	0.875923	0.531359	0.563965	0.576322	0.667843
ENSSSCG00000004937	0.073582	0.062459	0	0.044424	0.085856	0.015679	0.017897	0.062214
ENSSSCG00000004938	0.458462	0.500154	0.395289	0.754656	0.563006	0.221217	0.441658	0.419788
ENSSSCG00000032312	3.06963	3.69508	4.11113	4.32606	4.92904	3.28309	4.36832	4.66195
ENSSSCG00000004939	0.0186	0.010194	0.025967	0.027335	0.070932	0.084693	0.045143	0.055363
ENSSSCG00000004941	1.15168	0.894877	0.833874	1.08719	0.866482	0.694365	1.1112	1.17116
ENSSSCG00000004942	0.733723	0.896489	1.31285	1.81482	0.708666	0.7841	0.766799	0.578023
ENSSSCG00000004943	1.51053	1.15519	1.2282	1.84898	1.56412	0.947186	1.51229	1.24301
ENSSSCG00000038941	8.87087	6.66	10.4302	9.01563	8.40372	9.43913	8.59567	6.21904
ENSSSCG00000004945	504.456	531.679	497.303	517.622	548.156	542.102	460.672	603.065
ENSSSCG00000004946	0.274189	0.228815	0.329433	0.495631	0.502933	0.284782	0.37604	0.513665
ENSSSCG00000004947	0.141825	0.115703	0.143489	0.088051	0.041389	0.132032	0.135075	0.256429
ENSSSCG00000004948	0.231434	0.219173	0.22994	0.123437	0.24887	0.191355	0.376068	0.245468
ENSSSCG00000004949	0	0	0	0	0	0	0	0
ENSSSCG00000033218	0.416872	0.324984	0.141076	0.136434	0.418867	0.278436	0.544551	0.357589
ENSSSCG00000004952	0.448298	0.579269	0.791654	0.741738	1.521	0.926747	1.0003	0.73106
ENSSSCG00000004951	1.24971	1.44894	1.44568	1.5023	1.85289	1.19686	2.0295	1.89519
ENSSSCG00000034963	0.020461	0.022266	0.042048	0.024722	0.024071	0.020183	0.021693	0.017381
ENSSSCG00000004954	4.09763	3.00919	4.19842	2.60784	2.89471	4.30615	3.21829	2.93583
ENSSSCG00000004955	0.13479	0.162918	0.222477	0.249547	0.237335	0.180167	0.206168	0.143845
ENSSSCG00000004956	0.086329	0.027231	0.161685	0.078002	0.172738	0.027044	0	0
ENSSSCG00000004958	0.537164	0.409271	0.358406	0.584669	0.808	0.3788	0.454609	0.49954
ENSSSCG00000026517	2.97753	2.10559	3.16169	3.06422	2.34753	2.17589	3.08857	3.21696
ENSSSCG00000004957	1.66296	2.1732	1.79303	1.90825	1.75697	1.39714	1.75601	1.39025
ENSSSCG00000022419	7.09692	7.76303	10.1149	14.126	8.43263	5.17781	8.24596	8.01258
ENSSSCG00000004961	0.129764	0.12861	0.112786	0.112572	0.127199	0.084856	0.079772	0.126623
ENSSSCG00000004962	0.346214	0.313073	0.396085	0.315182	0.303309	0.351115	0.276056	0.286125
ENSSSCG00000004963	2.6537	2.45321	3.29276	3.71481	4.12706	2.76162	3.26833	3.43674
ENSSSCG00000032244	0	0	0	0.014441	0.015954	0.009989	0.011639	0
ENSSSCG00000004966	0.106651	0.157796	0.533684	0.461866	0.249988	0.056347	0.138616	0.071011
ENSSSCG00000026078	0.527149	0.479882	0.594519	0.596955	0.256344	0.273576	0.358861	0.281235
ENSSSCG00000004968	0	0.002835	0.008361	0.012143	0.022381	0.007038	0.003262	0
ENSSSCG00000004969	0.610143	0.709625	0.834674	1.73094	0.554299	0.653134	0.769241	0.726698
ENSSSCG00000004970	342.513	311.323	282.285	142.253	504.907	518.883	422.942	472.836
ENSSSCG00000004971	0.486308	0.56539	1.04154	0.922573	1.80573	0.709994	0.695635	0.674146
ENSSSCG00000004973	1.84288	1.98358	3.51642	4.99642	3.0424	1.42293	2.85282	2.58886
ENSSSCG00000033617	0	0	0	0	0	0	0	0
ENSSSCG00000004974	0.970703	0.862836	1.04746	0.721858	2.23567	0.773833	0.778721	0.771487
ENSSSCG00000004976	0.006184	0.00439	0.027501	0.025369	0.007373	0.005315	0.011838	0.011757
ENSSSCG00000004980	0.100506	0.081317	0.072361	0.137022	0.140985	0.061166	0.163721	0.112551
ENSSSCG00000004978	0	0	0	0	0	0	0	0
ENSSSCG00000037781	4.47233	3.63407	4.24619	4.92289	4.15647	2.67258	4.00208	4.84609
ENSSSCG00000004979	0.327016	0.291221	0.282666	0.458406	0.336578	0.189264	0.315629	0.376875
ENSSSCG00000025616	35.7182	38.5932	30.418	55.2626	39.265	16.7156	41.1049	52.8649
ENSSSCG00000026486	0.022183	0.020996	0.062319	0	0.033286	0.145907	0.315621	0.438946
ENSSSCG00000024102	0	0.208084	0.621269	0.293433	0	0	0.483812	0.337203
ENSSSCG00000026167	6.10306	4.66453	3.45952	3.29458	9.03839	10.7006	13.0391	10.7483
ENSSSCG00000004985	1.46317	1.25792	1.80306	2.04837	1.76543	1.75381	1.4977	1.78978
ENSSSCG00000004986	3.99254	4.5758	5.47069	6.98322	4.78667	4.37649	4.75529	4.85561
ENSSSCG00000022828	18.0055	16.6492	17.4939	19.2351	16.3477	14.2221	16.5662	16.8361
ENSSSCG00000004983	0.752275	0.68648	1.05677	1.19522	1.13598	0.58965	1.36871	1.23961
ENSSSCG00000004989	0.802797	0.964916	0.985834	0.85871	1.63111	0.985031	1.33556	1.31835
ENSSSCG00000004990	0.046046	0.049402	0.099078	0.11846	0.026063	0.038468	0.031104	0.031874
ENSSSCG00000004992	0	0	0	0	0	0	0	0
ENSSSCG00000031927	0.228231	0.429485	0.641284	0	0.687264	0	0	0
ENSSSCG00000030679	2.75208	1.31269	1.27843	2.41019	3.44671	1.34386	3.13065	3.33138
ENSSSCG00000004996	2.9133	2.37538	4.91452	6.58522	5.64664	3.1559	5.8279	3.5642
ENSSSCG00000027765	0.656988	0.599658	0.906127	1.16876	0.775931	0.38224	0.566152	0.665044
ENSSSCG00000004997	1.9763	2.58749	2.32433	3.00479	3.45029	2.55992	1.99126	2.33451
ENSSSCG00000021217	29.9091	32.0899	30.2783	41.5202	59.6286	33.8601	32.9334	34.0956
ENSSSCG00000005000	0.026898	0.039956	0.104844	0.135215	0.06247	0.026933	0.062517	0.040869
ENSSSCG00000004999	0.789184	0.717853	0.991423	1.50884	0.839289	0.662938	0.768105	0.850891
ENSSSCG00000028992	0	0	0	0	0	0	0	0
ENSSSCG00000005001	0	0	0	0	0	0	0.541175	0
ENSSSCG00000038273	0	0	0	0	0	0	0	0
ENSSSCG00000005002	0.011851	0.008851	0.009877	0.021572	0.008065	0.00836	0.004659	0.007823
ENSSSCG00000036694	11.5585	6.06189	15.5484	2.26997	15.1164	61.1644	23.4213	48.6071
ENSSSCG00000038507	69.9828	109.781	71.8464	63.9956	92.4277	63.6775	88.0902	66.3968
ENSSSCG00000005004	0.647743	0.522774	0.560239	0.623954	0.199835	0.458138	0.375772	0.809426
ENSSSCG00000005006	75.334	91.3393	71.4774	76.9513	76.2989	67.0128	56.6563	82.634
ENSSSCG00000005007	1.26656	0.783131	1.43949	1.66167	0.6303	1.1025	1.04774	0.988537
ENSSSCG00000005008	0.06671	0.086557	0.11376	0.282774	0.022302	0.060691	0.103262	0.103932
ENSSSCG00000032489	0.399239	0.363952	0.449329	0.470055	0.541105	0.286802	0.386223	0.385695
ENSSSCG00000005009	2.80464	2.6486	3.33723	3.72843	2.90179	2.42143	2.95699	3.53351
ENSSSCG00000005011	0.001023	0.000718	0.001187	0.002344	0.001694	0.000997	0.001396	0.001767
ENSSSCG00000005012	0.264532	0.16598	1.11889	0.715089	2.34475	1.15217	0.755936	0.000119
ENSSSCG00000036735	1.1475	1.65886	2.14915	2.54796	3.10942	2.06713	2.72107	2.28054
ENSSSCG00000005015	1.59067	1.3718	1.60046	1.73267	1.61508	1.03319	1.9243	1.70389
ENSSSCG00000005016	0.029355	0.188315	0.001397	0.001958	0.00124	0.002753	0.001595	0.240819
ENSSSCG00000039088	0	0	0	0	0	0	0	0
ENSSSCG00000038778	12.6562	0	0	11.1217	0	0	0	0
ENSSSCG00000031354	4.20074	4.32302	4.29457	4.32663	3.03175	3.09612	3.29972	4.18479
ENSSSCG00000034516	0.534509	0.537373	0.968231	1.26572	0.417717	0.568381	0.547383	0.472423
ENSSSCG00000036634	0.428204	0.372211	0.668147	0.970289	0.607749	0.386189	0.643232	0.659968
ENSSSCG00000005020	0.018719	0.022543	0.026059	0.025175	0.064894	0.034563	0.023382	0.027815
ENSSSCG00000005021	3.86822	3.92499	2.63593	2.51877	4.84649	3.42782	4.16244	4.51001
ENSSSCG00000005022	0.802553	0.880922	1.25114	2.25819	1.21759	0.586794	0.812003	0.915279
ENSSSCG00000005023	0.000137	0.000138	0.000256	0.000183	0.0002	0.000194	0.000159	0.000196
ENSSSCG00000005024	0.620294	0.805597	1.28749	1.32872	1.02008	0.827021	0.888721	0.703607
ENSSSCG00000005025	0.004252	2e-06	0.002989	0.008638	0.006354	1e-06	0.011622	0.003223
ENSSSCG00000038422	1.34321	1.63711	2.07542	2.93941	1.58709	1.00956	1.45174	1.12443
ENSSSCG00000005027	0.728975	0.719719	0.973587	1.18026	1.11058	0.560782	0.619944	0.733461
ENSSSCG00000028092	0.097527	0.090275	0.20211	0.1546	0.128623	0.077143	0.125574	0.091376
ENSSSCG00000035178	0.807934	0.819092	1.66301	1.72553	1.12857	0.643257	0.596838	0.696573
ENSSSCG00000005029	23.5802	26.7747	14.4387	14.3592	23.6754	22.576	20.8472	24.6857
ENSSSCG00000005030	2.73692	2.02741	4.71617	4.23696	2.59956	2.06269	1.99406	1.29383
ENSSSCG00000021862	0.341552	0.315592	0.415426	0.503796	0.199945	0.242545	0.214269	0.41203
ENSSSCG00000035934	0.13055	0.096394	0.110645	0.174158	0.090536	0.083289	0.101031	0.094286
ENSSSCG00000005036	0.169225	0.1888	0.449238	0.407526	0.318671	0.199679	0.209231	0.185663
ENSSSCG00000005037	1.40845	1.55255	1.58405	1.95455	1.57156	1.13221	1.6102	1.57731
ENSSSCG00000035799	0	0	0	0	0	0	0	0
ENSSSCG00000005038	3.15778	3.32229	4.07442	4.80619	5.01183	3.78387	4.78048	4.34395
ENSSSCG00000005039	1.61711	0.984482	1.35528	1.67994	3.46473	1.97053	3.37563	2.98149
ENSSSCG00000005040	2.1655	2.48235	1.94864	3.19133	2.36069	1.90735	2.31454	2.63896
ENSSSCG00000005041	6.50752	4.35934	6.2684	9.51176	4.56675	2.74834	4.37144	3.6536
ENSSSCG00000005043	0.231653	0.310173	0.366796	0.425931	0.454813	0.257826	0.252013	0.230492
ENSSSCG00000005045	3.81803	2.01012	2.69928	2.02265	2.84572	2.39696	2.98873	6.69689
ENSSSCG00000005047	1.03963	0.643036	1.16825	1.50544	0.665508	1.05479	0.713057	0.907191
ENSSSCG00000027256	3.71392	3.1255	6.6395	8.21754	6.21777	4.99755	4.73546	4.05381
ENSSSCG00000026294	2.36027	1.95037	3.62197	5.09348	3.15225	1.88407	2.50862	1.97266
ENSSSCG00000021451	0.804607	0.92225	1.22536	0.943386	1.72802	0.962612	1.69639	1.44368
ENSSSCG00000023408	0.996721	0.802591	1.11358	1.42262	2.50989	0.870752	1.9654	1.60431
ENSSSCG00000035715	0.217708	0.206167	0.375097	0.295869	0.437495	0.192998	0.17534	0.14378
ENSSSCG00000005052	0.14164	0.147811	0.194876	0.25143	0.095663	0.046174	0.145523	0.101169
ENSSSCG00000032332	1.67429	1.76516	1.99246	3.13195	2.1108	1.17033	2.27123	1.47372
ENSSSCG00000005054	4.21217	4.28045	4.61331	5.39781	5.94408	4.19236	4.40059	4.16936
ENSSSCG00000005055	0.812909	1.1296	0.920849	0.854444	1.19995	1.10854	0.789266	1.6563
ENSSSCG00000005056	0.093897	0.051769	0.203821	0.337399	0.153651	0.060125	0.060857	0.07794
ENSSSCG00000005057	0.160303	0.210728	0.210567	0.185829	0.378385	0.26859	0.244202	0.187049
ENSSSCG00000005058	0.964037	0.814774	1.1664	1.10573	1.02483	0.915905	1.31767	1.57081
ENSSSCG00000005059	7e-06	2e-06	0	0	0.00756	0.009315	0.010727	1.8e-05
ENSSSCG00000005060	4.13035	4.10645	5.76659	9.01569	8.35398	4.72084	5.58472	6.42273
ENSSSCG00000033800	0.47646	0.571628	0.509575	0.460722	0.667012	0.367177	0.450622	0.654227
ENSSSCG00000005062	0.630571	0.540977	0.684974	0.733785	0.506838	0.471081	0.548988	0.864051
ENSSSCG00000005063	0	0	0	0	0	0	0	0
ENSSSCG00000005066	1.67617	1.79585	2.26953	3.78926	2.57198	1.08574	2.46894	2.46754
ENSSSCG00000005065	1.41592	1.57388	1.64338	2.21619	1.44302	1.12756	1.65975	1.6513
ENSSSCG00000031332	2.50392	2.21112	2.457	2.93071	3.27686	1.91827	3.64432	3.21619
ENSSSCG00000005067	0.006774	0.000182	4.2e-05	7.7e-05	0.009412	4e-05	0.008455	0.000157
ENSSSCG00000005068	0	0	0	0	0.000253	0	0	0
ENSSSCG00000037967	0.048985	0	0.068769	0.066204	0.073532	0.092067	0.053579	0
ENSSSCG00000005071	0.077026	0.057963	0.065517	0.041415	0.036094	0.033138	0.021176	0.0244
ENSSSCG00000022299	7.15287	7.61848	7.55008	7.30133	7.83828	5.40945	7.55473	7.53259
ENSSSCG00000005072	5.68458	7.07573	6.21687	8.94543	9.65857	6.75544	8.17379	8.80545
ENSSSCG00000005073	0.800476	0.851277	0.990391	1.05525	1.45323	0.726248	1.36479	1.35687
ENSSSCG00000038332	0.607149	0.417249	0.384216	0.169054	0.830738	7.7e-05	0.596149	0.882539
ENSSSCG00000005076	0.086989	0.055829	0.090893	0.127319	0.087859	0.053791	0.09918	0.083035
ENSSSCG00000005075	0	0	0	0	0	0	0	0
ENSSSCG00000027270	3.69339	5.13083	5.08975	5.03288	3.93565	4.30326	2.86806	2.99646
ENSSSCG00000037054	27.7894	28.0717	10.8815	0	24.9762	17.942	7.21322	34.6377
ENSSSCG00000031856	1.31885	1.16928	1.41409	1.77989	1.71224	0.840561	1.32224	1.10037
ENSSSCG00000005077	2.7e-05	0	0	0	3e-06	0.007287	6e-06	7e-06
ENSSSCG00000005078	0.449576	0.562368	0.447166	0.707707	1.11507	0.523139	0.607507	0.812096
ENSSSCG00000032928	0.536254	0.673705	1.25559	0	0.537829	0.168643	0.19558	0
ENSSSCG00000037854	1.02218	0.878816	1.34819	1.55638	0.772707	0.641216	0.70541	0.793454
ENSSSCG00000034798	1.29157	1.27963	1.3909	1.46993	1.11842	0.880327	0.886887	1.15597
ENSSSCG00000027678	1e-06	0.004858	0.007248	0	0.030773	0	0.00561	0
ENSSSCG00000025013	0.003176	0.007758	0.001446	0.005569	0.007682	0.00289	0.006719	0.009345
ENSSSCG00000039172	0	0	0	0	0	0	0	0
ENSSSCG00000005081	0.022079	0.022646	0.030813	0.038169	0.017901	0.003865	0.004406	0.018484
ENSSSCG00000005082	0.957543	0.73928	1.19846	1.71037	0.826815	0.731769	0.98843	1.11681
ENSSSCG00000005083	2.8035	2.64517	2.80217	2.89268	3.23203	2.73587	2.95136	3.63481
ENSSSCG00000005084	5.29871	5.29885	4.54904	6.26959	7.51634	4.90185	9.17691	8.4425
ENSSSCG00000005085	0.109804	0.094059	0.133215	0.143752	0.033404	0.046495	0.031918	0.04438
ENSSSCG00000005086	0.621271	1.17541	0.872689	0.952954	0.621689	0.155749	0.090658	0.12611
ENSSSCG00000005087	26.3465	17.4233	35.687	36.5636	45.4992	32.1778	70.7298	51.4986
ENSSSCG00000005089	4.45123	2.32712	5.70307	6.16594	9.13799	3.49971	10.355	8.84445
ENSSSCG00000005090	0.35402	0.396132	0.367881	0.428352	0.524314	0.365888	0.454218	0.441218
ENSSSCG00000024529	2.18728	1.91271	2.37235	3.00233	1.74506	1.69126	2.48479	2.52871
ENSSSCG00000005092	0.314899	0.267968	0.259555	0.341175	0.356225	0.229257	0.255671	0.329004
ENSSSCG00000005094	4.30619	4.04695	8.69687	1.4213	6.89342	4.07224	7.36062	4.92769
ENSSSCG00000005095	0.172478	0.244719	0.371743	0.344711	0.241944	0.215259	0.191996	0.178825
ENSSSCG00000005096	3.49665	3.3261	4.83512	6.57858	4.07883	2.97362	3.66248	4.66306
ENSSSCG00000036854	14.4779	15.1623	4.5668	0	5.03019	14.3877	10.4473	20.1519
ENSSSCG00000005097	0.492019	0.42598	0.716441	0.599894	0.729867	0.481018	0.454631	0.736866
ENSSSCG00000005098	0.00454	0.012788	0.008418	0.014387	0.012676	0.007172	0.008231	0.004557
ENSSSCG00000037043	0	0	0	0	0	0	0	0
ENSSSCG00000005101	0	0	0	0	0	0	0	0
ENSSSCG00000034661	0	0	0	0	0	0	0	0
ENSSSCG00000024867	0.154319	0.036519	0.081287	0.078514	0.144719	0.036248	0.084449	0.176164
ENSSSCG00000005102	1.7944	2.3357	3.19564	2.19621	4.63938	2.51366	2.81816	2.36535
ENSSSCG00000005103	1.60641	1.92423	2.31513	1.53142	1.81948	1.50899	1.9445	2.16962
ENSSSCG00000037343	5.53562	5.8086	6.91165	5.72199	6.36973	5.90517	4.3018	3.92723
ENSSSCG00000005105	4.23516	4.85705	6.75383	8.37717	5.79453	5.43124	6.21665	6.71204
ENSSSCG00000005106	0.011527	0.006359	0.025876	0.010804	0.023322	0.019932	0.012717	0.021055
ENSSSCG00000036551	0.043226	0.04578	0.083307	0.104577	0.042186	0.025405	0.034629	0.028682
ENSSSCG00000034903	1.81075	2.64235	2.31069	6.20686	3.45899	1.78084	3.32948	3.75701
ENSSSCG00000005109	0.002848	0	0.004004	0.003891	0.012933	9e-06	0.006233	0.004333
ENSSSCG00000005110	0.601176	0.534494	0.678007	1.3066	0.9053	0.693864	1.06287	1.26745
ENSSSCG00000028558	2.00351	1.80992	2.99606	3.13509	3.10649	2.13062	3.81486	3.34269
ENSSSCG00000005112	0.185455	0.233344	0.346134	0.369149	0.207594	0.302851	0.221299	0.251748
ENSSSCG00000026382	0.753517	0.791076	0.91756	1.17183	1.0178	0.771164	1.03012	0.838716
ENSSSCG00000005116	0	0	0	0	0	0	0	0
ENSSSCG00000022804	1.33543	1.37471	1.99012	2.04636	1.3128	1.40141	1.0015	1.01112
ENSSSCG00000034726	0.001573	1e-06	0.001112	3e-06	0.002413	0.002203	1e-06	0.001197
ENSSSCG00000005121	0	0	0	0	0	0.039908	0	0
ENSSSCG00000005122	0.680108	0.800352	1.17428	1.35288	0.803818	0.601845	0.715264	0.622027
ENSSSCG00000005124	0.223009	0.219892	0.336106	0.411797	0.248892	0.131976	0.192787	0.227397
ENSSSCG00000005125	1e-06	0	2e-06	0	1e-06	2e-06	2e-06	0
ENSSSCG00000005126	1.53365	1.89841	2.13217	2.46808	2.81104	1.59776	2.84157	3.41032
ENSSSCG00000005127	0.393764	0.276209	0.519452	0.594542	0.389048	0.525257	0.377809	0.443893
ENSSSCG00000005128	14.1767	5.68373	7.83172	6.62026	10.6395	19.708	11.5831	6.1687
ENSSSCG00000005129	0	0	0	0	0	0	0	0
ENSSSCG00000005130	0.007906	0.003745	0.005552	0.007166	0.003955	0.009905	0.001475	0.010026
ENSSSCG00000035287	0	0	0	0	0	0	0	0
ENSSSCG00000035192	0	0	0	0	0	0	0	0
ENSSSCG00000033683	0.892954	0.356467	0	0	1.46272	0	0.698884	0
ENSSSCG00000005131	0	0.047828	0	0	0.075922	0	0	0.153998
ENSSSCG00000034120	0.120473	0.15963	0.270759	0.751472	0.36156	0.475468	0.474674	0.220054
ENSSSCG00000005134	0.009393	0	0	0.012758	0	0.017646	0.020561	0.014296
ENSSSCG00000005135	0.467396	0.39203	0.750713	1.20986	0.514169	0.413896	0.457974	0.440335
ENSSSCG00000033960	0	0	0	0	0	0	0	0
ENSSSCG00000005136	0	0	0	0	0	0	0	0
ENSSSCG00000033118	0.017406	0	0.02445	0.023621	0.026117	0	0	0
ENSSSCG00000031529	0.637521	0	0	0	0	0	0	0
ENSSSCG00000034142	0	0	0	0	0	0	0	0
ENSSSCG00000037603	2.78822	0	0.811206	0	0	0	0	0
ENSSSCG00000039759	0	0	0	0	0	0	0	0
ENSSSCG00000039164	0	3.34128	0.811206	0	1.88338	0	0	0
ENSSSCG00000039987	0	0	0	0	0	0	0	0
ENSSSCG00000040054	4.09661	1.64041	3.29336	0	0	0.556591	1.27486	0.890968
ENSSSCG00000037797	0	0	0	0	0	0	0	0
ENSSSCG00000031850	0.58523	1.0936	0.82334	0	0.878604	1.66977	0	0
ENSSSCG00000036510	0	0	0	0	0	0	0	0
ENSSSCG00000034800	0	0	0	0	0	0	0	0
ENSSSCG00000040502	0	0	2.47002	0	0	0	0	0
ENSSSCG00000037750	0	0	0	0	0	0	0	0
ENSSSCG00000037624	0	0	0	0	0	0	0	0
ENSSSCG00000037813	0.542875	0.463482	0.429272	0.708337	0.35097	0.227273	0.296718	0.436201
ENSSSCG00000036535	0	0	0	0	0	0	0	0
ENSSSCG00000032099	0	0	0	0	0	0	0	0
ENSSSCG00000037708	0	0	0	0	0	0	0	0
ENSSSCG00000039623	1.25469	0	0	0	0	0.597224	0	0
ENSSSCG00000031761	2.07696	1.64305	2.17546	1.54247	1.86589	1.86639	2.00841	2.20507
ENSSSCG00000005149	0	0	0	0	0	0	0	0
ENSSSCG00000031075	0	0	0	0	0	0	0	0
ENSSSCG00000037818	1.11971	0.933426	0	1.30492	0.748711	0.473529	0.883188	0
ENSSSCG00000031022	0	0	3.41086	1.04083	0	0.771037	0	0
ENSSSCG00000005150	12.3741	9.87774	12.4165	25.1348	10.2212	4.10072	13.2426	9.94583
ENSSSCG00000035188	0	0.011395	0.016907	0.067601	0.07223	0	0.03952	0.018319
ENSSSCG00000032868	0	0	0	0	0	0	0	0
ENSSSCG00000033910	0	0	0	0.732945	0	0	0	0
ENSSSCG00000005152	0	0	0.363453	1.02578	0	0	0.283009	0
ENSSSCG00000039284	0	0	0	0	0	0	0	0
ENSSSCG00000034940	0	0	0	0	0	0	0	0
ENSSSCG00000039065	0	0	0	0	0	0	0	0
ENSSSCG00000031149	0.296615	0.514265	1.02595	0.816791	0	0.362826	0.474017	0
ENSSSCG00000035294	1.14903	0.924681	0.859625	1.1523	0.817381	0.683959	0.622402	0.727646
ENSSSCG00000033330	0	0	0	0	0	0	0	0
ENSSSCG00000032368	0.739406	0	0.573022	0.470269	0.444357	0.216901	0.670508	0
ENSSSCG00000040246	0	0	0	0	0	0	0	0
ENSSSCG00000036906	0.225531	0.194647	0.16959	0.251291	0.176655	0.222607	0.177485	0.138904
ENSSSCG00000034088	0	0	0	0	0	0	0	0
ENSSSCG00000038862	0	0	0	0	0	0	0	0
ENSSSCG00000033254	0	0	0	0	0	0	0	0
ENSSSCG00000038075	0	0	0	0	0	0	0	0
ENSSSCG00000024140	0	0	0	0.012719	0.014049	0	0.028647	0.014252
ENSSSCG00000021504	0	0	0	0	0	0	0	0
ENSSSCG00000005163	0	0	0	0	0	0	0	0
ENSSSCG00000028406	0.196827	0.17394	0.251626	0.335855	0.319847	0.181843	0.264114	0.24443
ENSSSCG00000005164	5.6e-05	1.7e-05	0.000109	0.000105	0.000137	0.000112	0.000115	0.000106
ENSSSCG00000005166	0.260131	0.295021	0.295365	0.290559	0.398143	0.286893	0.375946	0.391151
ENSSSCG00000005167	0.004141	0.002354	0.004724	0.006769	0.003738	0.004719	0.001851	0.002531
ENSSSCG00000034213	0.189795	0.265661	0.104319	0.17935	0.160933	0.240282	0.05419	0.138146
ENSSSCG00000005169	371.929	410.498	366.46	433.771	445.952	399.468	316.34	370.379
ENSSSCG00000005170	0.376317	0.349385	0.475678	0.77116	0.523727	0.320889	0.429701	0.359279
ENSSSCG00000032205	0	0	0	0	0	0	0	0
ENSSSCG00000035863	3.19634	4.99869	3.27199	3.86371	3.52084	3.15406	4.78646	3.35366
ENSSSCG00000005173	0.590136	0.566665	0.740422	1.04425	0.609857	0.363112	0.474303	0.467765
ENSSSCG00000005174	95.6284	103.333	157.166	154.734	191.454	130.626	165.441	175.969
ENSSSCG00000040408	0.013041	0.024345	1e-06	0.008742	0.029052	0.030185	0.021191	0.039165
ENSSSCG00000040366	0.123872	0.043642	0.162769	0.162175	0.308568	0.223008	0.294815	0.258049
ENSSSCG00000017590	0	0	0	0	0	0	0	0
ENSSSCG00000005177	0.005566	0.005266	0.009385	0.015118	0.011678	0.012639	0.010954	0.013539
ENSSSCG00000005178	0.146611	0.147357	0.162377	0.219001	0.105811	0.063272	0.086646	0.099804
ENSSSCG00000005180	0.063231	0.06389	0.08681	0.102104	0.082043	0.057801	0.068137	0.089798
ENSSSCG00000005182	0.016173	0.015412	0.01638	0.017579	0.011643	0.012152	0.019833	0.015743
ENSSSCG00000005183	2.76007	2.47509	3.56359	3.98816	2.15113	1.48656	1.96596	1.90701
ENSSSCG00000005184	0.753977	0.620891	0.996427	1.06458	0.728249	0.629015	0.893345	0.821924
ENSSSCG00000005186	0.065442	0.084898	0.090889	0.151958	0.07316	0.026616	0.063674	0.058407
ENSSSCG00000039025	0.094094	0.062342	0.036632	0.080958	0.164107	0.059569	0.071988	0.062306
ENSSSCG00000039169	0.066562	0.12584	0	0	0.199903	0	0.072844	0
ENSSSCG00000035730	0.550823	0.479204	0.559077	1.06282	0.428434	0.321852	0.415302	0.309298
ENSSSCG00000005190	0.980762	0.909495	1.42167	1.36439	1.116	0.975341	1.09628	1.08122
ENSSSCG00000005191	0.663111	0.665878	0.963161	1.71889	1.21686	0.543472	0.915906	0.899407
ENSSSCG00000036360	0.174505	0.1315	0.284651	0.233364	0.198547	0.103105	0.182245	0.119934
ENSSSCG00000005193	0	0	0	0	0.016968	0	0	0.017214
ENSSSCG00000005194	0.092994	0.06818	0.102125	0.121703	0.098688	0.049024	0.066029	0.05555
ENSSSCG00000034133	38.0398	17.402	19.9625	17.6024	17.5105	18.4169	12.701	17.8508
ENSSSCG00000005196	0.949296	1.64643	1.33346	0.64253	0.356215	1.07831	0.346313	0.662376
ENSSSCG00000005198	0.100589	0.096508	0.130919	0.163722	0.168698	0.079823	0.151056	0.17313
ENSSSCG00000005199	0.020993	0.027821	0.029474	0.020059	0.069255	0.021706	0.057416	0.070252
ENSSSCG00000040762	0	0	0	0	0	0	0	0
ENSSSCG00000005201	0.604148	0.467067	0.659773	0.905769	0.647364	0.441154	0.464515	0.55875
ENSSSCG00000021136	0	0	0	0	0	0	0	0
ENSSSCG00000005203	1.14352	0.916688	1.10853	1.1891	1.15319	0.786613	1.16345	1.24425
ENSSSCG00000005204	9.81638	12.2846	13.6497	16.1564	15.4807	9.0905	16.169	13.436
ENSSSCG00000005205	1.19549	1.12101	1.19997	1.554	2.06018	1.69173	1.37682	1.95402
ENSSSCG00000005206	0	0	0.025413	0	0	0	0	0.027454
ENSSSCG00000005207	0.511563	0.412579	0.726541	0.75971	0.731322	0.411385	0.623814	0.562225
ENSSSCG00000005208	0.223789	0.289172	0.339352	0.462072	0.406646	0.229109	0.32517	0.309471
ENSSSCG00000005209	0	0.271967	0	0	0	0	0	0
ENSSSCG00000032561	0.443771	0.297312	0.502044	0.611803	0.297862	0.177656	0.31634	0.240331
ENSSSCG00000005211	0.081392	0.048165	0	0.124356	0.152634	0.076455	0.066812	0.092918
ENSSSCG00000005212	1.15324	1.07713	1.43499	1.31165	0.795931	1.28781	1.23243	0.974233
ENSSSCG00000040584	0.008028	0.030884	0.011205	0.066149	0.036586	0.046288	0.008696	0.074272
ENSSSCG00000005216	0.249796	0.273054	0.667729	1.0241	0.446122	0.193393	1.22497	0.905378
ENSSSCG00000005214	0	0.016024	1e-06	2.3e-05	0	0.007931	0	0
ENSSSCG00000005215	0.360404	0.317516	0.449089	0.47364	0.697761	0.288309	0.561541	0.764288
ENSSSCG00000031327	0	0	0	0	0	0	1.14402	0.693466
ENSSSCG00000031368	0	0	0	0	0	0	0	0
ENSSSCG00000005217	0.486643	0.40719	0.690976	0.708187	0.623136	0.513753	0.498532	0.354908
ENSSSCG00000023595	1.77842	1.30356	2.04035	1.72605	3.88194	1.72797	3.18929	2.77859
ENSSSCG00000005219	2.67454	4.01423	3.6475	4.50863	6.23703	3.60136	5.81922	4.9361
ENSSSCG00000005221	0.275773	0.154276	0.20792	0.338695	0.078327	0.218708	0.12679	0.162822
ENSSSCG00000005220	2.28911	1.03153	0.596909	1.75587	0.860493	4.04342	1.26415	0.747663
ENSSSCG00000005222	0.004596	0.022408	0.018847	0.008791	0.007467	0.016308	0.004463	0.004383
ENSSSCG00000005224	0.017329	0.017716	0.031518	0.028052	0.042094	0.019194	0.027108	0.033799
ENSSSCG00000005225	0.092642	0.077869	0.090386	0.126215	0.083765	0.059638	0.093959	0.101454
ENSSSCG00000039823	0.005417	0.00563	0.003612	0.003467	0.012718	0.004855	0.00842	0.005381
ENSSSCG00000005227	0.847578	0.811993	1.05345	1.54264	1.13419	0.858784	1.02915	0.945928
ENSSSCG00000005228	0	0	0	0	0	0	0	0
ENSSSCG00000005229	10.9277	9.69201	10.9957	12.9384	23.4967	13.6832	25.4006	23.8573
ENSSSCG00000040670	5e-06	4e-06	6e-06	8e-06	6e-06	3e-06	6e-06	9e-06
ENSSSCG00000005232	1.59351	1.31905	1.79039	2.22495	1.48556	0.854057	1.6051	1.4331
ENSSSCG00000034486	0	0	0	0	0	0	0	0
ENSSSCG00000032324	0	0	0	0	0	0	0	0
ENSSSCG00000005233	1.6254	1.00437	2.14337	2.15692	1.49351	0.561202	1.77891	1.41389
ENSSSCG00000040481	0	0	0	0	0	0	0	0
ENSSSCG00000005236	0.002037	0.002541	0.004002	0.002758	1e-06	0.003812	4.5e-05	0
ENSSSCG00000005235	0.483413	0.409068	0.40192	0.454146	0.683435	0.463696	0.956935	1.10113
ENSSSCG00000005240	0.075155	0.056515	0.105611	0.148808	0.132986	0.066143	0.128062	0.115814
ENSSSCG00000005241	0.630737	0.671191	0.66328	0.916986	0.962677	0.743129	0.614115	0.851832
ENSSSCG00000005243	0.474717	0.359133	0.607341	0.570806	0.432015	0.420939	0.466133	0.441776
ENSSSCG00000037125	0.117142	0.19399	0.699319	0.357199	0.043949	0.110091	0.19231	0.044579
ENSSSCG00000027161	0.189078	0.241992	0.216431	0.237364	0.279357	0.181485	0.206259	0.267391
ENSSSCG00000032999	1.22715	0.986808	1.56902	2.16634	1.54175	1.55646	1.51532	1.5563
ENSSSCG00000005247	0.16899	0.152494	0.275007	0.32078	0.361157	0.188073	0.24457	0.272435
ENSSSCG00000005249	3.00682	2.29901	2.65061	1.71925	1.74432	1.19395	2.26261	2.4756
ENSSSCG00000005250	0.039244	0.026964	0.041352	0.037312	0.051495	0.035907	0.045089	0.035847
ENSSSCG00000005252	0.493036	0.435188	0.543539	1.61248	0.733466	0.378329	0.524938	0.489112
ENSSSCG00000035668	0.002413	0.011356	0.030569	0.016434	0.00725	0.006824	0.002645	0.011028
ENSSSCG00000030655	0.055779	0.04732	0.077611	0.08494	0.087113	0.048309	0.050231	0.06603
ENSSSCG00000005255	1.05896	1.19928	1.07016	1.36477	1.14279	0.633051	0.818417	0.858591
ENSSSCG00000021646	6.61851	9.22014	6.62258	9.57393	4.24122	9.49629	4.97402	3.56308
ENSSSCG00000005257	0.014383	0.011002	0.009215	0.014433	0.0234	0.007178	0.012381	0.023625
ENSSSCG00000034340	0.061338	0.053714	0.055653	0.038441	0.002726	0.015558	0.034228	0.019378
ENSSSCG00000033461	0	0	0	0	0	0	0	0
ENSSSCG00000024257	0.189542	0.2448	0.330976	0.38769	0.318464	0.143929	0.209765	0.192657
ENSSSCG00000021802	0.775982	0.749329	1.14734	1.07527	1.524	1.04049	1.62599	1.1654
ENSSSCG00000031105	0.132599	0.089423	0.166773	0.124457	0.16745	0.115876	0.115957	0.10106
ENSSSCG00000034919	0.006937	0.00133	0.007777	0.004976	0.004356	0.003917	0.00481	0.002103
ENSSSCG00000030268	41.5177	41.1653	30.5622	39.2256	83.8665	64.6192	86.3694	58.5217
ENSSSCG00000005266	0.027067	0.045418	0.006005	0.011625	0.010686	0.006687	0.014151	0.025626
ENSSSCG00000028996	0.36224	0.420203	0.982654	1.03918	0.634538	0.618841	0.677556	0.550897
ENSSSCG00000036175	0	0	0	0	0	0	0	0
ENSSSCG00000005267	5.21248	5.81832	8.78953	7.12798	10.4332	6.50385	7.48865	8.59594
ENSSSCG00000005268	0.002299	0.006525	0.008094	0.004701	0.015628	0.005632	0.010068	0.005255
ENSSSCG00000005269	0.064324	0.035678	0.042618	0.042955	0.049177	0.060691	0.045128	0.049902
ENSSSCG00000031382	1.26712	1.15408	1.38437	1.1426	2.32482	1.67677	2.36262	1.21466
ENSSSCG00000005271	2.182	1.56409	3.06493	4.39741	3.2947	1.84907	3.56938	2.53231
ENSSSCG00000005272	0.155271	0.056826	0.190972	0.213638	0.087287	0.137125	0.170599	0.150186
ENSSSCG00000038743	0	1.41965	0	0	0	0.395724	0	0
ENSSSCG00000005273	0.628587	0.633608	1.11796	1.12053	0.785035	0.80126	0.618791	0.701933
ENSSSCG00000035840	0	0	0	0	0	0	0	0
ENSSSCG00000033380	1.08191	0.505813	0	1.41246	3.24818	2.98898	1.17856	3.29495
ENSSSCG00000023520	0.086432	0.092272	0.121536	0.096459	0.12971	0.094997	0.077031	0.096586
ENSSSCG00000037390	0	0	0	0	0	0	0	0
ENSSSCG00000036498	4.53629	10.672	3.11615	11.7116	8.51163	5.45223	7.50218	8.66279
ENSSSCG00000037277	1.95488	2.11313	1.373	3.3998	3.42364	1.22433	2.24134	2.05504
ENSSSCG00000005277	0.194169	0.194509	0.603854	0.64016	0.602181	0.204487	0.238486	0.215098
ENSSSCG00000039009	0.2332	0.073372	0.353811	0.728156	0.561818	0.278981	0.33216	0.28498
ENSSSCG00000005278	1.0766	0.678983	1.96036	6.585	3.23188	0.412325	2.31288	1.33547
ENSSSCG00000037206	0.028361	0.04375	0.068133	0.160136	0.106417	0.032382	0.090896	0.008688
ENSSSCG00000005279	0	0	0	0	0	0.199633	0.231309	0
ENSSSCG00000038483	0.126863	0.120162	0.113449	0.352591	0.459218	0.162484	0.114407	0.186166
ENSSSCG00000005282	0.333945	0.310518	0.479702	1.01505	1.00684	0.26493	0.367756	0.444497
ENSSSCG00000005284	0.038345	0.030883	0.031771	0.055028	0.090878	0.068319	0.059905	0.050409
ENSSSCG00000033763	0.292755	0.289308	0.400793	0.499829	0.471779	0.262193	0.405521	0.415622
ENSSSCG00000005286	0.283043	0.241215	0.377696	0.520404	0.329074	0.171732	0.224598	0.376917
ENSSSCG00000005287	0.301755	0.181814	7.78331	23.2992	0.727033	0.652758	0.289898	0.320071
ENSSSCG00000005288	0.435325	0.42154	0.536999	0.519116	1.10876	0.75869	1.10412	0.961876
ENSSSCG00000005291	2.3368	1.41041	2.24495	1.6991	1.02511	1.09885	0.877335	0.887533
ENSSSCG00000037497	0.023843	0.018347	0.019093	0.016382	0.014619	0.019351	0.019376	0.009901
ENSSSCG00000033805	0	0.092548	0.146946	0	0	0	0	0
ENSSSCG00000022044	0.01651	0.098776	0.053528	0.089419	0.196859	0.078654	0.154702	0.05536
ENSSSCG00000037011	0	0	0	0	0	0	0.214771	0
ENSSSCG00000037283	0	0	0.144877	0	0	0.039184	0.155668	0.077709
ENSSSCG00000005296	0.205435	0.21989	0.075277	0.279041	0.415394	0.209748	0.283504	0.176719
ENSSSCG00000005297	46.1889	56.7847	22.7062	54.9977	43.2871	39.3183	33.0027	27.8094
ENSSSCG00000005300	5.2963	5.87279	7.39589	8.67392	10.9577	8.14232	11.1415	10.009
ENSSSCG00000005298	0	0	0	0	0	0	0	0
ENSSSCG00000005303	2.02728	1.30033	1.24566	1.57816	0.889557	2.36742	9.7e-05	5.7e-05
ENSSSCG00000034874	4.87932	5.62456	4.8483	3.13195	3.40948	4.06934	5.12655	5.09187
ENSSSCG00000039782	17.7707	17.6584	14.7725	12.7467	18.5349	18.9884	14.1724	13.882
ENSSSCG00000005301	1.54581	1.06414	2.00214	1.63409	3.07254	1.89601	2.17524	1.98619
ENSSSCG00000005305	0.067353	0.065571	0.110814	0.149091	0.148504	0.08823	0.144111	0.134586
ENSSSCG00000005307	0	0.003452	0.00512	0.009907	0.027343	0.008037	0.003993	0.005646
ENSSSCG00000005308	4.30464	2.88297	2.94439	2.49202	4.04654	2.74844	5.12156	4.08167
ENSSSCG00000005309	0.279042	0.15478	0	0.18455	1.32149	0.654626	0.862545	0.214817
ENSSSCG00000005310	48.2317	40.922	43.9125	33.2132	66.5211	87.4852	69.1314	76.9091
ENSSSCG00000005311	0.09456	0.178994	0.232443	0.128231	0.673996	0.377635	0.336351	0.467784
ENSSSCG00000005312	0.14335	0.135487	0.402733	0.290051	0.430554	0.472042	1.4119	0.873202
ENSSSCG00000005313	18.721	22.0386	17.5318	15.083	10.2978	11.5478	9.00561	15.0374
ENSSSCG00000005314	0.643519	0.669182	3.07345	2.86688	0.676404	0.847465	0.281702	0.587947
ENSSSCG00000005315	2.42004	3.58823	0.913264	1.32068	2.98164	2.41058	2.56952	2.74932
ENSSSCG00000005316	2369.93	1630.77	5428.83	3859.68	4748.27	4143.62	3017.07	2906.06
ENSSSCG00000005317	9.02611	8.69925	14.1909	13.0766	14.9354	9.42872	12.7606	11.36
ENSSSCG00000032663	15.1894	8.49113	28.71	9.9134	26.1062	37.472	32.7827	24.1202
ENSSSCG00000005318	5.84904	6.08171	9.24663	7.37421	9.52762	8.21615	8.27935	8.19351
ENSSSCG00000005319	10.4493	13.3964	13.0682	10.4851	9.00678	9.96138	8.40547	6.21184
ENSSSCG00000005320	5.07454	5.57193	4.57863	6.3196	5.11465	3.76033	4.05385	4.11633
ENSSSCG00000038905	0	0	0	0	0	0	0	0
ENSSSCG00000005322	1.92205	1.58495	1.78741	1.58381	1.55083	1.33222	1.64566	1.41365
ENSSSCG00000025842	10.5449	7.44829	12.4669	9.59585	8.76542	10.4711	7.78599	6.86527
ENSSSCG00000005324	0.295971	0.348527	0.408679	0.190968	0.149128	0.145662	0.172793	0.147481
ENSSSCG00000005325	0.770341	0.783944	0.635196	0.50791	0.937966	0.692684	0.958315	0.984683
ENSSSCG00000005326	0	0	0	0.384947	0	0	0.317677	0
ENSSSCG00000032981	0	0	0	0	0	0	0	0
ENSSSCG00000040609	0	0	0	0	0	0	0	0
ENSSSCG00000033771	0	0	0	0	0	0	0	0
ENSSSCG00000035548	0	0	0	0	0	0	0	0
ENSSSCG00000035720	13.7083	19.6054	7.01796	7.9	11.1643	20.3434	10.7967	5.65974
ENSSSCG00000035872	66.8594	81.3262	71.6273	38.6195	42.3296	69.3736	61.3407	30.0142
ENSSSCG00000039114	0	0	0	0	0.901313	0	0	0
ENSSSCG00000005335	0	0	0	0	0	0	0	0
ENSSSCG00000032347	0	0	0	0	0	0	0	0
ENSSSCG00000033446	0	0.281645	0	0	0	0	0.654705	0
ENSSSCG00000005338	0.473595	0.367031	0.657921	0.639145	0.395003	0.297204	0.360914	0.33756
ENSSSCG00000031236	1.47293	1.41858	2.02165	1.89788	2.48747	2.00018	1.48355	1.03757
ENSSSCG00000005340	0	0	0.205838	0	0.440628	0	0	0
ENSSSCG00000037131	5.36554	4.64012	8.05364	7.09005	6.59655	6.2591	5.15102	5.08533
ENSSSCG00000037468	0.399868	0.245509	0.316428	0.475235	0.585909	0.287009	0.514636	0.361642
ENSSSCG00000005343	0.561933	0.500824	0.762352	1.3069	0.839395	0.521567	0.797631	0.761626
ENSSSCG00000005344	0.019589	0.021088	0.041493	0.083364	0.026505	0.014599	0.028186	0.014935
ENSSSCG00000036086	0.008647	0.011255	0.004553	0.002941	0.001631	0.007102	0.005912	0.001648
ENSSSCG00000005346	0.200373	0.206172	0.264733	0.305881	0.331261	0.213008	0.298086	0.230083
ENSSSCG00000035910	0	0	0	0	0	0	0	0
ENSSSCG00000005349	11.0149	12.8592	10.7491	9.93661	12.5261	11.8562	10.6173	10.0299
ENSSSCG00000036340	1.60565	0.86502	1.77275	1.84208	1.05972	1.1107	1.63903	1.54217
ENSSSCG00000005347	1.32226	1.26879	1.98394	1.94935	1.27738	1.25786	1.05251	1.23488
ENSSSCG00000005350	0.096255	0.073779	0.210858	0.100255	0.072332	0.12259	0.102026	0.096849
ENSSSCG00000033212	3.76118	3.85793	6.07326	7.23632	4.58985	6.17856	3.65474	4.92302
ENSSSCG00000005352	0.011664	0.009012	0.003832	0.005546	0.004098	0.002629	0.004463	0.006225
ENSSSCG00000005354	0.566565	0.359628	0.306209	0.458952	0.383968	0.497365	0.565946	0.486488
ENSSSCG00000005355	1.23707	0.741613	1.6783	1.17647	1.62086	1.48336	1.38058	0.881026
ENSSSCG00000005356	0.48261	0.444265	0.448251	0.832616	0.749564	0.377108	0.643317	0.547438
ENSSSCG00000032554	23.2691	27.3481	25.9401	42.4822	31.2394	13.8668	23.5194	29.3242
ENSSSCG00000005358	0.152869	0.168909	0.210343	0.199992	0.306523	0.215347	0.312438	0.203848
ENSSSCG00000005361	1.68762	0.684052	3.11562	2.93444	1.01337	1.54147	1.16094	1.24799
ENSSSCG00000005360	0.013118	0	0.05528	0	0	0	0	0
ENSSSCG00000040711	0.009215	0.008515	0.01263	0.030769	0.020233	0.004223	0.005204	0.03421
ENSSSCG00000039451	0	0	0	0	0	0	0	0
ENSSSCG00000025655	0.005438	0.010295	0.007636	0.007386	0	0	0.00595	0
ENSSSCG00000005364	0.672256	0.515156	0.837549	1.09842	1.37697	0.724677	1.10202	1.35318
ENSSSCG00000023010	8.7573	8.19106	11.0784	14.8139	14.0013	6.96992	8.19178	7.54653
ENSSSCG00000005367	11.8566	12.8712	17.8918	19.1579	16.345	15.8994	12.1314	10.9651
ENSSSCG00000005366	1.17513	1.15921	1.57139	2.23791	1.69935	1.28581	1.68735	1.46772
ENSSSCG00000005368	0.352281	0.39162	0.690219	0.71261	0.569479	0.634703	0.743597	0.749804
ENSSSCG00000005369	0	0	0	0	0	0	0	0
ENSSSCG00000005370	0.930955	0.765424	0.671163	0.742254	1.01138	0.793985	0.723969	0.428795
ENSSSCG00000005371	0.674219	0.762254	0.460598	0.329882	0.557907	0.289138	0.447735	0.520628
ENSSSCG00000005373	4.24177	5.73598	4.18271	4.14731	4.20894	3.15089	3.77198	4.76307
ENSSSCG00000033222	0.201753	0.11313	0.124216	0.198387	0.241774	0.121684	0.150937	0.082217
ENSSSCG00000005375	0.033259	0.023677	0.011613	0.011236	0.049663	0.035292	0.04977	0.075494
ENSSSCG00000005376	0.117005	0.081898	0.150352	0.110663	0.213689	0.138561	0.178173	0.123872
ENSSSCG00000027558	0.019322	0.011895	0.005015	0.014282	0.020224	0.009324	0.012186	0.013321
ENSSSCG00000005378	0.162843	0.133284	0.161788	0.129547	0.107268	0.167993	0.12816	0.145229
ENSSSCG00000005379	0.06608	0.037843	0.070561	0.06788	0.044961	0.023458	0.087477	0.060817
ENSSSCG00000005380	7.82704	4.2598	10.9378	10.4008	9.11074	6.58243	6.98219	4.77558
ENSSSCG00000005382	1.08811	1.03078	0.993975	1.28785	1.08849	0.444284	0.889379	0.597776
ENSSSCG00000005383	5.44674	4.46495	6.12078	5.58778	4.36061	3.84077	3.27856	2.21132
ENSSSCG00000038914	4.60306	5.3388	5.48014	3.30975	6.10744	6.35691	4.4542	4.74242
ENSSSCG00000005385	0.187302	5.81372	0.139001	0.247571	5.86146	2.01329	0.187919	0.213787
ENSSSCG00000005386	0.471771	0.510781	0.481396	0.635463	0.83349	0.355411	0.487172	0.539053
ENSSSCG00000040634	1.07656	1.12133	1.2136	1.50727	1.18017	0.896972	1.14849	1.16486
ENSSSCG00000020659	0	0	0	0	0	0	0	0
ENSSSCG00000005388	0.417782	0.374887	0.491536	0.5873	0.34042	0.342919	0.427971	0.399632
ENSSSCG00000005389	0.340519	0.458385	0.52312	0.729465	0.481906	0.302793	0.386097	0.36678
ENSSSCG00000005391	0.240824	0.237531	0.216208	0.313336	0.082883	0.113782	0.182703	0.185665
ENSSSCG00000037954	8.4691	6.59819	5.67061	8.29339	3.9598	3.01207	6.6725	6.92508
ENSSSCG00000031353	1.46262	0	0	0	0	0	0	0.742543
ENSSSCG00000005393	0.086267	0.068811	0.050284	0.019632	0.060147	0.052134	0.0237	0.02151
ENSSSCG00000038171	0.004986	0.000211	0.000719	0.010929	0.028688	0.014697	0.00239	0.008696
ENSSSCG00000005398	0.317049	0.457368	0.376208	0.496964	0.120252	0.389009	0.291213	0.563707
ENSSSCG00000035245	0.054959	0.039932	0.073441	0.015941	0.137107	0.076397	0.084479	0.04151
ENSSSCG00000027974	4.46136	4.73987	5.4449	6.98219	5.04945	4.09049	4.92271	5.39993
ENSSSCG00000034239	2.38152	2.36981	2.3731	2.95458	2.48944	1.77865	3.74267	3.25311
ENSSSCG00000038300	0.154884	0.073313	0.348093	0.16818	0.162668	0.058204	0.050855	0.047147
ENSSSCG00000029687	2.53041	1.10316	2.81041	2.1255	2.36608	1.13876	3.78714	4.17363
ENSSSCG00000005399	1.53351	1.16509	1.39258	1.93084	1.34767	0.909131	1.13334	1.1495
ENSSSCG00000005400	0.034837	0.024753	0.046894	0.063596	0.053069	0.028738	0.049273	0.044182
ENSSSCG00000005401	0	0	0	0	0	0	0.063005	0
ENSSSCG00000005403	0.457068	0.393073	0.631205	1.13292	0.9432	0.467145	0.630757	0.563804
ENSSSCG00000039237	0	0	0	0	0	0	0	0
ENSSSCG00000028838	0	0	0	0	0	0	0	0
ENSSSCG00000026768	0	0	0	0	0	0	0	0
ENSSSCG00000026865	0	0	0	0	0	0	0	0
ENSSSCG00000031355	0	0	0	0	0	0	0	0
ENSSSCG00000005413	0	0	0	0	0	0	0	0
ENSSSCG00000030554	0	0	0	0	0	0	0	0
ENSSSCG00000039260	0	0	0	0	0	0	0	0
ENSSSCG00000038546	0	0	0	0	0	0	0	0
ENSSSCG00000032211	0	0	0	0	0	0	0	0
ENSSSCG00000036043	0	0	0	0	0	0	0	0
ENSSSCG00000005419	0	0	0	0	0	0	0	0
ENSSSCG00000005420	0	0	0	0	0	0	0	0
ENSSSCG00000035397	0	0	0	0	0	0	0	0
ENSSSCG00000005424	2.92902	2.59756	3.84414	6.24666	2.39403	3.26278	2.27945	1.45336
ENSSSCG00000005423	0.151086	0.276404	0.139426	0.179904	0.201906	0.060323	0.134311	0.269012
ENSSSCG00000005425	0.407026	0.365961	0.409859	0.49208	0.874422	0.43938	0.92762	0.919883
ENSSSCG00000037776	7.5e-05	2.6e-05	9.9e-05	5.6e-05	0.000105	4.4e-05	0.000105	0.000177
ENSSSCG00000005426	0.577722	0.330083	0.746218	1.08981	0.481948	0.361662	0.572231	0.500487
ENSSSCG00000005427	0.351702	0.349775	0.594355	0.893809	0.411271	0.318755	0.412132	0.426848
ENSSSCG00000037867	0	0	0	0	0	1.95812	0	0
ENSSSCG00000039896	1.19281	1.03466	1.62482	1.8908	1.6451	1.62953	1.97066	1.76861
ENSSSCG00000005430	0	0	0	0	0	0	0	0
ENSSSCG00000005432	5.21557	8.89057	3.67342	3.35325	7.82059	6.64793	5.66709	5.2815
ENSSSCG00000031592	0.471602	0.647397	0.659673	0.996094	1.5139	0.923992	1.36094	1.03212
ENSSSCG00000005436	8.55839	8.92013	10.1542	11.7043	16.319	10.6623	14.1679	16.542
ENSSSCG00000005437	11.9734	13.5248	8.71589	6.49009	40.6775	10.8025	12.1489	19.189
ENSSSCG00000031596	0	0	0	0	0	0	0.231309	0
ENSSSCG00000005438	0	0	0.307932	0	0	0.414016	0	0.334263
ENSSSCG00000005439	0	0	0	0	0	0	0	0
ENSSSCG00000005440	7.57642	8.18165	8.72257	8.73732	6.73288	5.38921	4.16228	4.74891
ENSSSCG00000005441	0.578626	0.533653	0.983091	1.09958	0.804118	0.542554	0.971487	0.783924
ENSSSCG00000039808	0	0	0	0	0	0	0	0
ENSSSCG00000032255	0.269032	0.286372	0.094475	0.227766	0.420487	0.327663	0.110415	0.819087
ENSSSCG00000005444	0.813738	0.801066	0.94361	1.18026	1.01633	0.81193	1.23319	1.21886
ENSSSCG00000031575	2.94014	0	0	14.5928	24.2773	0	16.9285	0
ENSSSCG00000038824	0.28856	0.227701	0.038602	0.009335	0.195829	0.180689	0.075197	0.052281
ENSSSCG00000005446	0.04297	0.027708	0.011417	0.05082	0.045122	0.029097	0.021349	0.045402
ENSSSCG00000005449	0.149222	0.138992	0.223321	0.301909	0.197946	0.124238	0.191425	0.179985
ENSSSCG00000033120	0.437738	0.441449	0.706051	0.839038	0.769661	0.396998	0.470214	0.368724
ENSSSCG00000005452	0.030511	0.028872	0.085716	0.041344	0.091578	0.602185	0	0
ENSSSCG00000036297	0.07885	0.130922	0.097013	0.134537	0.148294	0.102357	0.053675	0.059658
ENSSSCG00000005453	9.16163	10.3624	6.65968	8.89619	9.24163	9.90725	5.83363	6.36967
ENSSSCG00000005454	0.031939	0.007554	0	0.010837	0.023981	0	0	0.024282
ENSSSCG00000005455	0.2908	0.189706	0.366552	0.596992	0.704708	0.243989	0.357882	0.376562
ENSSSCG00000005456	0.222063	0.080626	0.132243	0.249839	0.231862	0.442059	0.420617	0.207686
ENSSSCG00000005457	0.1689	0.141855	0.317703	0.268284	0.312659	0.176015	0.240131	0.219303
ENSSSCG00000031668	0	0	0	0	0	0	0	0
ENSSSCG00000005458	0	0	0	0.389228	0	0	0	0
ENSSSCG00000005459	6.37718	8.73747	6.02679	8.26147	9.82212	4.50138	8.90377	8.85449
ENSSSCG00000037744	0.134063	0.063455	0.211851	0.164722	0.075431	0.0162	0.055024	0.178543
ENSSSCG00000040953	0	0	0	1.54085	0	0.625524	0	0
ENSSSCG00000021386	0.968916	0.873982	0.917176	0.79263	0.848114	1.17268	1.06458	1.20714
ENSSSCG00000035380	0	0	0	0	0	0	0	0
ENSSSCG00000005460	1.64334	0.831964	2.07497	1.95759	2.09008	1.07501	3.07037	3.14227
ENSSSCG00000037964	17.5567	23.2426	21.4831	22.1681	28.0163	18.7433	31.6143	27.8816
ENSSSCG00000005463	0.007379	0.004642	0.030982	0.010006	0.022065	0.006905	0.008063	0.022378
ENSSSCG00000022780	0.610731	0.583887	0.758874	0.917602	1.14522	0.50192	0.764856	0.527289
ENSSSCG00000005465	0.036506	0.047035	0.07889	0.072054	0.328758	0.162356	0.623467	0.507976
ENSSSCG00000036426	0.295767	0.475789	0.722952	1.14283	0.685334	0.33463	0.650916	0.619163
ENSSSCG00000005466	0.155513	0.125476	0.26388	0.294309	0.239448	0.101482	0.209461	0.145193
ENSSSCG00000034700	0	0	0	0	0	0	0	0
ENSSSCG00000005467	2.78368	3.62056	2.36654	2.05209	0.955728	0.760477	0.663751	0.756287
ENSSSCG00000005469	0.080625	0.054799	0.076958	0.099621	0.052725	0.036666	0.076615	0.069995
ENSSSCG00000032267	0	0	0	0	0	0	0	0
ENSSSCG00000026194	1.79238	2.24325	2.46594	3.36714	2.8917	1.69956	2.59326	1.77504
ENSSSCG00000005471	0.087271	0.08104	0.085513	0.127551	0.130971	0.034557	0.090052	0.107757
ENSSSCG00000005472	0.194667	0.167523	0.497163	0.072063	0.451401	0.149641	0.251796	0.323229
ENSSSCG00000038875	0	0	0	0	0	0	0	0
ENSSSCG00000005473	0.051032	0	0.072343	0	0.079166	0	0	0
ENSSSCG00000005474	0.048946	0.138875	0.068754	0.19857	0.293911	0.092047	0.053567	0
ENSSSCG00000005475	0.059866	0.067862	0.083856	0.145911	0.035898	0.05608	0.078408	0.145376
ENSSSCG00000023714	1.39006	1.18027	2.08411	2.16898	3.06878	2.63861	6.99031	8.35094
ENSSSCG00000005477	1.03302	1.11528	1.33297	1.41078	1.18648	0.796237	1.47727	1.4803
ENSSSCG00000034278	1.05634	1.13763	1.46004	1.37049	1.63662	0.819947	1.63407	1.17951
ENSSSCG00000033177	1.42395	1.64173	1.88336	1.66841	2.69791	2.71584	2.44749	2.07618
ENSSSCG00000024648	1.16986	0.872711	1.4001	1.44096	1.31852	1.33904	1.23172	1.23972
ENSSSCG00000027688	0	0.546802	0	0	0	0	0	0
ENSSSCG00000020987	0.117628	0.164149	0.087472	0.244414	0.155701	0.14298	0.106025	0.147427
ENSSSCG00000021173	0.076893	0.023889	0.139164	0.01142	0.076866	0.032149	0.037978	0.06407
ENSSSCG00000039861	1.84458	1.09696	1.05483	0.736952	1.12764	1.22302	0.747079	0.207909
ENSSSCG00000032787	8.17293	7.06451	7.8275	5.73453	5.79885	5.86667	5.3262	5.25957
ENSSSCG00000005478	39.1185	40.1015	34.0432	31.193	39.8486	40.0604	33.5156	35.7512
ENSSSCG00000005479	0.026	0.036924	0.054817	0	0	0	0.028519	0
ENSSSCG00000005480	0.301813	0.235868	0.563865	0.438091	0.294524	0.19634	0.368813	0.361456
ENSSSCG00000005481	3.1831	2.8713	4.20916	3.20645	7.16064	5.97343	6.65108	4.11033
ENSSSCG00000040726	0	0	0	0	0	0	0.094294	0
ENSSSCG00000005484	0.33277	0.306096	0.260677	0.262057	0.293154	0.244861	0.276666	0.253211
ENSSSCG00000005485	0.032715	0.015485	0	0	0.024543	0	0.017903	0
ENSSSCG00000005486	0.021232	0.100766	0.089469	0.057599	0.350441	0.239394	0.069712	0
ENSSSCG00000005487	0.100642	0.075691	0.145523	0.072479	0.179826	0.111195	0.157131	0.157667
ENSSSCG00000005488	0	0	0.086399	0	0	0	0	0
ENSSSCG00000023894	0.37994	0.346097	0.284628	0.345821	0.293111	0.313492	0.44753	0.429527
ENSSSCG00000005490	0.01318	0.004994	0.011108	0.010749	0.015817	0.014854	0.00577	0.020058
ENSSSCG00000031577	13.1355	11.8886	14.2886	11.3974	20.9712	20.7372	18.6119	24.235
ENSSSCG00000032835	0.489358	0.354747	0.943682	0.935139	0.895888	0.506397	0.617302	0.555415
ENSSSCG00000034087	0.244172	0.197121	0.288099	0.225505	0.263746	0.119267	0.086606	0.089187
ENSSSCG00000036457	0.010035	0.028504	0	0.013629	0.045164	0.028278	0.021966	0
ENSSSCG00000005494	0.103354	0.078324	0.206472	0.258075	0.276497	0.176875	0.133233	0.195736
ENSSSCG00000035890	0.815453	0	0	0	3.65749	0.776325	2.65129	0
ENSSSCG00000040472	0	0	0	0	0	0	0	0
ENSSSCG00000005498	0.030827	0.041325	0.037906	0.050051	0.082386	0.049757	0.042182	0.033717
ENSSSCG00000031287	2.38264	3.23481	2.97554	1.74841	1.99419	2.00261	0.579229	0
ENSSSCG00000005502	0.00918	0.009338	0.012521	0.011673	0.017527	0.017585	0.015685	0.009108
ENSSSCG00000005501	1.75345	1.26304	1.87555	1.54063	1.58976	1.51878	2.29181	1.89834
ENSSSCG00000040653	0	0.045249	0	0	0	0	0	0
ENSSSCG00000005503	0.43811	0.592407	0.615395	1.13199	1.59651	0.8233	1.11883	0.82562
ENSSSCG00000005504	0.001147	0.001087	0.001612	0.001574	0.003442	0.002155	0.002512	0.001764
ENSSSCG00000028117	0.437466	0.33546	0.295821	0.381141	0.636088	0.371799	0.527827	0.501071
ENSSSCG00000005506	0.224563	0.199335	0.234838	0.276646	0.154514	0.094382	0.133282	0.116248
ENSSSCG00000005508	0.819277	0.924737	0.929492	1.51828	0.921918	0.429252	1.00015	0.76736
ENSSSCG00000005507	2.56398	2.65097	3.32777	4.40139	3.56928	2.76491	3.33383	3.46518
ENSSSCG00000039972	1.53248	1.37068	2.37223	2.76875	1.42281	1.0656	1.55706	1.62067
ENSSSCG00000005510	1.35339	0.945735	2.35292	2.28979	1.68094	0.989969	1.27486	1.14809
ENSSSCG00000005511	0.4184	0.457509	0.405031	0.239798	0.404267	0.183295	0.193234	0.438402
ENSSSCG00000005512	0.013181	0.007923	0.020874	0.013438	0.007416	0.004797	0.005444	0.015086
ENSSSCG00000039536	0	1e-06	3.1e-05	0	0	0	0	5e-05
ENSSSCG00000032297	0.247117	0.251086	0.293572	0.311196	0.260085	0.209451	0.205588	0.201795
ENSSSCG00000005514	0.079563	0.131678	0.140463	0.230492	0.148975	0.082494	0.194611	0.099067
ENSSSCG00000034749	6.1027	6.00686	7.09601	8.04838	6.44245	4.62503	6.50511	6.19475
ENSSSCG00000037508	20.1361	15.2214	18.5058	10.5752	31.7786	27.6722	28.4824	33.2667
ENSSSCG00000036639	5.01708	4.65094	6.68618	6.19239	4.62648	4.36625	4.06693	4.59046
ENSSSCG00000036338	0	0	0	0	0	0	0	0
ENSSSCG00000038200	0	0	0.135445	0	0.144713	0	0	0
ENSSSCG00000022449	0	0	0	0	0	0.250427	0	0
ENSSSCG00000005518	2.00803	2.44938	3.36926	3.73715	3.00709	2.65732	2.42505	2.22472
ENSSSCG00000005519	0	0	0	0	0	0	0	0
ENSSSCG00000005524	1.12705	0.659256	1.67002	1.92623	2.54926	0.809422	1.50447	0.81387
ENSSSCG00000038036	0.451674	0.389535	0.446697	0.469744	1.04399	0.593037	1.1451	0.904822
ENSSSCG00000036218	0.39425	0.434995	0.339251	0.238396	0.845316	0.529661	0.72947	0.813403
ENSSSCG00000030198	1.53572	0	0	3.74478	0	0	0	0
ENSSSCG00000040686	0	7.72731	0	3.66353	0	0	0	9.63085
ENSSSCG00000005528	27.1432	20.4709	26.1588	18.2833	13.5304	16.1469	9.90096	8.64333
ENSSSCG00000005529	0.073321	0.040493	0.067898	0.073972	0.03436	0.056921	0.053511	0.046903
ENSSSCG00000005530	0.417742	0.32453	0.797418	0.53821	0.449951	0.362223	0.328257	0.146719
ENSSSCG00000030089	3.41919	4.16997	4.15296	4.62372	3.39283	2.97589	3.69314	3.2215
ENSSSCG00000005532	0.146143	0.278832	0.278611	0.219055	0.259081	0.201558	0.233946	0.169187
ENSSSCG00000035498	0.514813	0.380483	0.462001	0.582251	0.282146	0.266688	0.25269	0.271658
ENSSSCG00000005533	0.473256	0.533103	0.664756	0.775883	0.980928	0.806744	0.634075	0.819599
ENSSSCG00000005534	0	0	0	0	0	0	0	0
ENSSSCG00000031343	0	0	0	0	0	0	0	0
ENSSSCG00000005868	0	0	0	0	0	0	0	0
ENSSSCG00000005568	0	0	0	0	0	0	0	0
ENSSSCG00000005558	0	0	0	0	0	0	0	0
ENSSSCG00000037303	0	0	0	0	0	0	0	0
ENSSSCG00000038000	0	0	0	0	0	0	0	0
ENSSSCG00000035100	0	0	0	0	0	0	0	0
ENSSSCG00000031516	0	0	0	0	0	0	0	0
ENSSSCG00000037199	0	0	0	0	0	0	0	0
ENSSSCG00000032825	0	0	0	0	0	0	0	0
ENSSSCG00000027732	0	0	0	0	0	0	0	0
ENSSSCG00000026287	0.043856	0.19792	0.063119	0.079909	0.195717	0	0.05182	0.06078
ENSSSCG00000027589	0	0	0	0	0	0	0	0
ENSSSCG00000040297	0	0	0	0	0	0	0	0
ENSSSCG00000035556	0	0	0	0	0	0	0	0
ENSSSCG00000032805	0	0	0	0	0	0	0	0
ENSSSCG00000031416	0	0	0	0	0	0	0	0
ENSSSCG00000036003	0	0	0	0.404006	0	0	0	0
ENSSSCG00000037454	0	0	0	0	0	0	0	0
ENSSSCG00000035439	0	0	0	0	0	0	0	0
ENSSSCG00000032491	0	0	0	0	0	0	0	0
ENSSSCG00000036749	0	0	0	0	0	0	0	0
ENSSSCG00000034582	0	0	0	0	0	0	0	0
ENSSSCG00000037956	0	0	0	0	0	0	0	0
ENSSSCG00000031783	0	0	0	0	0	0	0	0
ENSSSCG00000032537	0	0	0	0	0	0	0	0
ENSSSCG00000035145	0	0	0	0	0	0	0	0
ENSSSCG00000005578	0	0	0	0	0	0	0	0
ENSSSCG00000039297	0	0	0	0	0	0	0.329779	0
ENSSSCG00000038554	1.32938	0.987639	1.70185	1.32453	1.06042	0.790479	1.56617	1.15255
ENSSSCG00000005575	1.21707	1.09489	1.42283	1.98969	1.66754	0.69871	1.55243	1.25337
ENSSSCG00000005576	3.00754	3.84191	3.92345	5.42045	2.587	1.01433	4.46562	3.27599
ENSSSCG00000032575	1.9271	2.00543	1.65307	2.53601	0.816632	1.22998	1.43295	1.61206
ENSSSCG00000020743	0.899062	0.79878	1.09262	1.28664	1.16932	0.890377	1.20352	1.11254
ENSSSCG00000034541	0	1.2959	0	0	0	2.90184	1.20881	0
ENSSSCG00000005582	0.480294	0.565261	0.405217	0.605903	0.685085	0.564154	0.932432	1.02527
ENSSSCG00000005584	0.700334	0.714297	0.736343	0.504306	1.00456	1.33863	1.32327	0.889568
ENSSSCG00000005585	0.16549	0.153463	0.156019	0.201839	0.234118	0.132151	0.202248	0.146085
ENSSSCG00000005586	0	0.010519	0	0	0	0.010436	0	0
ENSSSCG00000005587	0.245487	0.218535	0.462058	0.37706	0.618646	0.285922	0.413778	0.410947
ENSSSCG00000005590	2.2162	2.1914	2.62803	2.63564	3.20583	2.83588	2.83129	2.74323
ENSSSCG00000005591	0	0	0.019347	0	0	0	0	0
ENSSSCG00000005588	0.009662	0.009148	2e-06	0	0	0.009076	0.010575	0
ENSSSCG00000005589	0.088637	0.086031	0.175582	0.168542	0.220577	0.216586	0.298483	0.218436
ENSSSCG00000005593	5.93342	3.76917	6.04855	5.94002	5.53357	3.96634	5.47112	3.49268
ENSSSCG00000005594	0	0	0	0	0	0	0	0
ENSSSCG00000034227	149.012	171.297	151.82	114.081	165.833	223.691	156.705	202.686
ENSSSCG00000005596	3.43325	4.03422	4.48996	5.51439	4.82584	5.28365	4.75099	4.80524
ENSSSCG00000005597	0.882206	0.943534	1.17016	1.24835	0.882991	0.728829	0.990085	1.02251
ENSSSCG00000005598	0.093576	0.061588	0.070934	0.141331	0.070449	0.041844	0.099158	0.105423
ENSSSCG00000005600	3.53521	3.55198	5.15405	5.36566	5.01114	3.96335	6.27973	6.78136
ENSSSCG00000031609	0	0	0	0	0	0	0	0
ENSSSCG00000005599	0.301221	0.195149	0.280219	0.171569	0.354627	0.401	0.404195	0.563334
ENSSSCG00000005601	9.92035	11.5223	17.9929	20.6027	20.1963	18.4261	14.5235	11.7131
ENSSSCG00000005602	1.8033	1.42628	1.96863	2.47706	2.10234	1.36118	1.8576	1.84439
ENSSSCG00000029169	0.63817	0.70048	0.732625	0.735257	0.873191	0.696287	0.777724	0.939264
ENSSSCG00000031440	0	0	0	0	0	0	0	0
ENSSSCG00000005604	0.126148	0.095209	0.260887	0.327229	0.569177	0.314408	0.427215	0.442414
ENSSSCG00000036926	0.71256	0.595808	0.592408	0.645014	1.21057	1.11761	1.31913	1.13523
ENSSSCG00000035968	0	0	0	0	0.00408	0.002554	0.003	0.004139
ENSSSCG00000032752	1.37328	1.17219	2.01666	2.06282	1.77932	1.71022	1.61692	1.58338
ENSSSCG00000031426	0.125719	0.147767	0.119909	0.26602	0.097889	0.103719	0.175849	0.09167
ENSSSCG00000005607	0.118751	0.10242	0.120867	0.216855	0.126535	0.097399	0.139523	0.132261
ENSSSCG00000005608	8.34796	8.94724	11.637	8.46323	8.15152	4.88591	11.3563	9.26759
ENSSSCG00000005609	0.011971	0.012769	0.016814	0.012205	0.006789	0.005626	0.008477	0.013664
ENSSSCG00000005610	0.469852	0.444663	0.989978	0.35388	0.940309	0.637773	0.59994	0.476799
ENSSSCG00000005611	0.506698	0.578782	0.399816	0.446358	0.139243	0.387767	0.437623	0.42675
ENSSSCG00000033019	50.2089	47.9591	47.5474	32.3357	46.5789	55.4163	44.179	48.8659
ENSSSCG00000005613	0.572947	0.42298	0.53962	0.367184	0.475208	0.370866	0.431993	0.553146
ENSSSCG00000005614	1.00519	0.982864	1.71613	0.955144	1.3056	1.18201	1.15386	1.01362
ENSSSCG00000005617	0.295275	0.352853	0.405864	0.430648	0.551833	0.35234	0.382833	0.297008
ENSSSCG00000005618	0.379388	0.354618	0.307582	0.221122	0.325074	0.20379	0.602012	1.01499
ENSSSCG00000005615	8.39429	8.45763	9.23273	6.92984	6.73126	7.91653	3.79132	3.53458
ENSSSCG00000005616	0.557094	0.371955	0.35394	0.228397	0.430466	0.455488	0.469429	0.290667
ENSSSCG00000005619	0	0.585409	1.62916	0	0.263246	0.986487	1.21068	0.571175
ENSSSCG00000005620	1.41088	2.2619	1.73651	1.35845	1.37261	1.35143	0.993794	0.871638
ENSSSCG00000005621	17.1712	15.6163	12.7391	6.36843	12.9604	15.6379	14.8154	13.6534
ENSSSCG00000005626	0.973295	0.544532	1.46604	0.641341	0.887522	0.468952	1.34644	1.29936
ENSSSCG00000005625	5.82924	6.56095	9.07946	5.39814	8.92068	10.0162	5.93643	4.6722
ENSSSCG00000005627	489.872	264	559.282	387.796	600.183	574.44	476.15	453.61
ENSSSCG00000005623	8.91058	13.4615	7.28646	5.20496	11.5813	8.8615	12.837	14.3879
ENSSSCG00000005628	25.9731	20.9857	30.4938	15.4856	14.4881	18.9535	11.2281	9.34452
ENSSSCG00000031500	0.373973	0.430215	0.527321	0.268118	0.181352	0.326311	0.353718	0.358407
ENSSSCG00000005629	0	0	0	0	0	0	0	0
ENSSSCG00000032481	2.58808	2.67767	3.76366	2.42415	2.46649	4.95216	2.68558	2.2472
ENSSSCG00000005631	0.343476	0.165676	0.373425	0.280827	0.622936	0.277554	0.164881	0.08424
ENSSSCG00000005630	0.375715	0.213042	0.527775	0.506615	0.451412	0.494926	1.64467	0.572176
ENSSSCG00000005636	6.79321	3.66785	4.19411	4.43454	5.75121	4.65407	8.38218	3.68813
ENSSSCG00000022655	5.37006	5.20437	9.24759	4.83032	5.46269	4.80376	4.57752	3.419
ENSSSCG00000005638	3.11435	3.45645	2.64706	2.45843	3.44093	4.71372	5.05104	4.42983
ENSSSCG00000022295	5.78618	5.143	8.15304	2.29766	6.30239	8.50309	3.70795	0
ENSSSCG00000005640	5.43953	5.40426	3.88993	3.92122	5.29651	3.94935	5.7199	4.45735
ENSSSCG00000005641	1.09463	0.538572	0.779663	0.737293	1.14193	0.800452	0.761098	0.791176
ENSSSCG00000005643	11.8079	9.95144	9.95786	8.4338	10.9912	9.23965	9.91161	8.94567
ENSSSCG00000032748	3.71941	4.00678	3.74397	2.03426	4.17086	4.93374	3.93313	4.09714
ENSSSCG00000005645	5.16804	4.17215	3.85388	2.92185	3.48137	3.98738	3.85955	4.30394
ENSSSCG00000005646	7.95361	6.42787	6.81838	5.90504	4.88614	5.07246	6.39107	6.19536
ENSSSCG00000005648	1.28398	1.29146	1.51047	1.08915	1.49301	1.64356	1.44042	1.07484
ENSSSCG00000005649	5.60949	4.95917	7.05186	3.9993	5.0342	5.42601	4.5696	3.82045
ENSSSCG00000005650	6.57996	4.28728	8.10508	4.35772	8.43085	6.56377	5.31804	4.39154
ENSSSCG00000005651	0.609517	0.710971	0.667348	1.11726	0.667032	0.6585	0.56	0.602919
ENSSSCG00000005652	1.38025	1.26135	1.18355	1.42803	1.23997	1.32001	0.881387	1.14801
ENSSSCG00000035449	0	0.103642	0	0	0	0	0	0
ENSSSCG00000005654	4.65192	4.68731	8.46708	9.21348	7.54504	7.70626	5.88293	5.04664
ENSSSCG00000005655	0.310432	0.355936	0.506087	0.282344	0.292039	0.421577	0.286322	0.221928
ENSSSCG00000033804	0	0	0	0	0	0	0	0
ENSSSCG00000005656	48.2438	51.0879	57.5892	77.7541	64.7535	44.0392	55.0248	56.5804
ENSSSCG00000005657	1.55011	1.63657	1.08868	1.07844	1.10331	1.71786	1.30504	0.695719
ENSSSCG00000005658	4.92848	5.67977	3.98316	1.91334	5.47462	6.09719	5.17195	5.65447
ENSSSCG00000005659	2.64069	1.91575	1.81394	1.60822	2.60458	2.33252	3.49429	3.30836
ENSSSCG00000005660	2.09162	1.55844	2.65984	2.08375	2.98949	2.96473	3.07491	3.0327
ENSSSCG00000005661	13.7503	13.2309	9.99629	6.19888	7.85134	9.87475	6.61157	6.42602
ENSSSCG00000005662	1.28627	0.751862	0.949853	0.935835	1.09641	1.67727	1.47412	0.845886
ENSSSCG00000005663	1.21947	1.3358	1.53497	1.034	1.10572	0.761208	1.09203	1.10168
ENSSSCG00000005664	1.11277	1.10298	1.79376	1.25253	1.51538	0.882274	1.18712	0.685384
ENSSSCG00000005665	0.673938	0.875045	0.47637	0.617552	0.928832	1.37296	0.72921	0.561183
ENSSSCG00000005666	6.94493	5.07786	7.03899	6.52466	6.13084	8.56146	5.65153	3.8736
ENSSSCG00000005667	1.22202	1.23591	1.53142	1.66392	1.42585	1.30827	1.26429	1.03952
ENSSSCG00000005668	5.31028	3.63623	5.7591	2.92132	2.5939	3.68914	2.62217	1.93595
ENSSSCG00000005669	1.34243	1.36058	1.62005	1.14277	1.09207	0.959054	1.18991	0.661844
ENSSSCG00000031669	0.954631	0.689625	1.3949	0.841382	0.984815	0.896631	1.5007	1.88687
ENSSSCG00000005671	53.1896	71.4491	41.6699	26.2692	56.3373	49.7607	57.7928	69.7879
ENSSSCG00000005672	4.41908	2.77062	5.55762	2.70198	5.88428	7.32402	5.04048	4.06251
ENSSSCG00000005673	8.6815	8.59829	16.6902	7.87667	21.6707	8.84862	9.99783	9.05944
ENSSSCG00000032122	0	0.027207	0.040385	0	0.043146	0.081325	0.062933	0.218824
ENSSSCG00000005678	17.2269	17.339	22.1164	14.2455	18.0021	17.3001	15.4803	9.21173
ENSSSCG00000005679	4.98768	4.42126	3.97196	3.50893	3.83157	4.91019	4.25519	2.63068
ENSSSCG00000005680	0.162455	0.175818	0.176032	0.056768	0.424732	0.248486	0.177807	0.218978
ENSSSCG00000005688	0.236389	0.275406	0.25542	0.049347	0.327403	0.27335	0.238821	0.498183
ENSSSCG00000005683	5.95127	5.94393	6.08585	4.76505	4.86	5.01375	4.79369	5.14652
ENSSSCG00000034518	4.43226	5.13961	6.02678	4.46628	5.68389	5.27963	5.63944	5.02801
ENSSSCG00000030426	6.88452	8.0841	9.27646	8.53893	10.0249	7.76339	9.68366	11.2556
ENSSSCG00000024341	1.78228	1.48288	1.93582	1.40499	1.39896	1.34113	1.88079	1.26554
ENSSSCG00000005689	0.548293	0.443012	0.60899	0.613644	0.654807	0.35459	0.566557	0.664828
ENSSSCG00000038868	1.39024	1.2141	1.44848	1.62035	1.55734	1.08381	1.47102	1.42221
ENSSSCG00000039311	0.147635	0.113895	0.180509	0.143931	0.263604	0.188995	0.198707	0.186536
ENSSSCG00000005699	1.63386	1.30909	2.09794	1.55867	2.98637	1.74262	2.49193	1.89019
ENSSSCG00000005701	0.186977	0.236086	0.566124	0.350098	0.324112	0.362924	0.254672	0.290875
ENSSSCG00000005702	1.15066	0.741457	1.03295	1.34622	1.04474	0.759741	0.899572	0.803153
ENSSSCG00000005703	0	0	0	0	0	0.01386	0.016154	0
ENSSSCG00000005704	3.14234	2.08656	2.56293	2.47382	2.31969	2.50044	1.71959	1.27294
ENSSSCG00000005706	0.724942	0.742185	0.903922	0.870534	1.09258	0.642988	0.817866	0.52182
ENSSSCG00000005705	0	0	0	0	0	0	0	0
ENSSSCG00000005707	0	0.005677	0.00842	0.008146	0	0.005631	0	0.009123
ENSSSCG00000005710	0.003506	0.006582	0	0.004747	0.005218	0.009801	0.003809	9e-06
ENSSSCG00000034178	0.516593	0.460385	0.538469	0.278651	0.524251	0.456684	0.593091	0.69371
ENSSSCG00000005711	0.592192	0.457595	0.728637	0.775918	0.72552	0.542785	0.587256	0.675439
ENSSSCG00000028172	21.6082	19.0973	18.7206	11.6911	26.7069	25.5806	31.4063	19.4338
ENSSSCG00000005713	26.908	18.2154	23.2862	11.2021	56.2433	49.2105	65.6748	56.9217
ENSSSCG00000005715	2.48593	1.87157	2.32676	2.56809	2.63982	1.32426	2.48274	1.95498
ENSSSCG00000022130	0	0	0	0	0	0	0	0
ENSSSCG00000005716	2.79285	2.72737	2.25339	1.69682	1.83293	2.59587	2.88924	2.09312
ENSSSCG00000005717	6.4519	4.88135	6.9722	4.35553	5.81276	6.99409	5.48634	4.58821
ENSSSCG00000031465	0	0.025931	0	0.018592	0.041094	0.052289	0.074945	0.041688
ENSSSCG00000005719	2.92791	3.19253	3.34741	3.62548	5.15887	3.26882	5.68099	4.61109
ENSSSCG00000005720	0.221805	0.229017	0.263391	0.277597	0.447513	0.280901	0.318349	0.295076
ENSSSCG00000005723	0.016461	0.006235	0.060115	0.031321	0.019754	0.015459	0.018016	0.01002
ENSSSCG00000005724	1.79601	1.18341	2.1101	2.85733	1.51134	0.677255	1.10202	1.20738
ENSSSCG00000005725	1.09996	1.20267	1.04676	1.2339	0.87285	1.02581	1.09502	0.917892
ENSSSCG00000005727	0.014501	0.004384	0.008669	0.010507	0.009274	0.001462	0.008446	0.002361
ENSSSCG00000005730	0	0	0	0	0	0	0	0
ENSSSCG00000005729	0.305703	0.22156	0.385585	0.322225	0.394408	0.243163	0.324351	0.142417
ENSSSCG00000005731	1.85814	1.24942	1.53828	1.86548	1.60253	1.0877	1.75863	1.27053
ENSSSCG00000039188	0.047547	0.036691	0.081847	0.055364	0.018498	0.031538	0.050274	0.046099
ENSSSCG00000022250	0.215387	0.294454	0.235314	0.162263	0.323205	1.19188	0.550045	0.254995
ENSSSCG00000027595	1.15447	0.913247	0.86635	1.09469	0.860256	0.341724	0.951987	0.72211
ENSSSCG00000005735	0	0	0	0	0	0	0	0
ENSSSCG00000005737	0	0	0	0	0	0	0	0
ENSSSCG00000032110	2.85825	2.44538	2.88552	1.57427	2.32477	2.66396	2.78903	2.02642
ENSSSCG00000028671	0.328209	0.031055	0.186945	0.044463	0	0.154993	0.143683	0.049962
ENSSSCG00000005738	1.53023	1.76352	2.00073	1.22283	2.39658	1.99238	1.78546	1.60805
ENSSSCG00000031532	0.120136	0.169579	0.1831	0.104297	0.157477	0.181164	0.119643	0.119615
ENSSSCG00000035964	0	0	0	0	0	0	0	0
ENSSSCG00000032106	3.28178	3.80354	4.22031	2.7511	3.95498	4.25899	4.04692	2.46303
ENSSSCG00000031941	5.9675	4.29494	5.5883	4.03745	4.93314	4.83789	4.11735	2.8967
ENSSSCG00000035904	462.85	452.552	376.705	271.973	415.862	446.593	342.385	416.557
ENSSSCG00000035727	0	0	0	0	0	0	0	0
ENSSSCG00000038459	17.6422	16.0805	26.6075	20.571	21.5375	26.3789	19.0101	18.8137
ENSSSCG00000040710	3.4711	2.30782	5.39911	4.03952	6.4949	4.99128	4.90598	2.66403
ENSSSCG00000031407	0.080002	0.075367	0.084391	0.135133	0.105247	0.217481	0.087567	0.122006
ENSSSCG00000023173	1.84039	2.53884	2.04237	1.94228	1.90848	3.24145	1.98935	1.97031
ENSSSCG00000021241	0.021683	0.020592	0	0.019456	0.042968	8e-06	0.00788	0
ENSSSCG00000040709	0.707974	0.50819	0.644954	0.391166	1.35429	1.41079	1.25206	0.923833
ENSSSCG00000024166	0.05706	0	0.120226	0.038668	0.042815	0.134062	0.06245	0.260573
ENSSSCG00000022891	4.23861	3.14434	5.63199	3.38688	4.81317	6.10478	4.71425	2.99918
ENSSSCG00000026425	0.758158	0.759456	0.37845	0.289451	0.263187	0.241413	0.528057	0.696112
ENSSSCG00000026442	0.007612	0.014416	0.010693	0	0.022839	0	0	0
ENSSSCG00000005742	0	0	0	0.013872	0	0	0	0.015546
ENSSSCG00000005740	0.199913	0.107281	0	0.018114	0.009996	0.021905	0.01094	0.025353
ENSSSCG00000005743	0.158652	0.157705	0.311252	0.217461	0.261583	0.126831	0.15988	0.105759
ENSSSCG00000005749	4.93529	2.94267	4.44508	3.65196	3.92591	3.58021	4.31978	3.70139
ENSSSCG00000024912	3.98417	4.45587	4.7848	3.02361	4.73135	4.90733	4.12818	3.92039
ENSSSCG00000038220	3.90465	3.31633	2.79173	2.46077	5.99033	4.85448	6.39058	4.61268
ENSSSCG00000005751	4.8787	2.42943	4.26499	3.38607	5.64891	2.99742	3.17555	2.09458
ENSSSCG00000023333	2.79456	2.07539	2.92493	0.957329	2.15194	4.90878	3.06206	3.88854
ENSSSCG00000029414	0.182394	0.275708	0.619518	0.071684	0.602257	0.181548	0.028621	0.320498
ENSSSCG00000029715	1.27782	1.68249	0.521368	0.256295	1.11363	0.834413	0.705946	0.916781
ENSSSCG00000010801	0.658408	0.617826	0.608717	0.889475	0.674585	0.37819	0.683277	0.681453
ENSSSCG00000010800	0.755013	0	0.623704	0.485695	0.453644	0.148438	0.430843	0
ENSSSCG00000031991	1.4205	1.39909	1.83244	1.72872	1.7837	1.17152	1.61812	1.27973
ENSSSCG00000032055	2.13647	2.16255	2.65949	2.87243	3.09455	1.97374	2.86248	2.67969
ENSSSCG00000010802	3.69909	3.52565	4.53366	5.04744	7.17456	4.85862	5.77699	6.18488
ENSSSCG00000037241	3.34583	2.89325	6.31695	3.55662	20.7887	3.68606	5.19741	8.81767
ENSSSCG00000040300	0.016104	0	0.011365	0	0	6.8e-05	0.008813	0.024508
ENSSSCG00000032416	0.482978	0.314209	0.678424	0.94082	1.99326	0.737615	1.58579	3.35438
ENSSSCG00000040323	0	7e-06	0.005781	0	0.012349	0	0	0
ENSSSCG00000033945	0.145258	0.206299	0.276906	0.253634	0.155659	0.224165	0.2839	0.30003
ENSSSCG00000010809	0.003374	0.001291	0.002378	0.003053	0.002818	0.002642	0.001241	0.00171
ENSSSCG00000037933	0	0	0	0	0	0	0	0
ENSSSCG00000037804	0	0	0	0	0	0	0	0
ENSSSCG00000010811	2.90592	2.62169	2.85129	3.2592	3.56414	2.47337	3.04585	2.94466
ENSSSCG00000038066	0.000565	0.002691	0.003241	0.003475	0.003812	0.002741	0.002524	0.003037
ENSSSCG00000010814	0.025791	0.036565	0.226395	0.299141	0.16458	0.07553	0.05516	0.034482
ENSSSCG00000027207	0.130826	0.122304	0.134626	0.215606	0.166724	0.075879	0.143517	0.143769
ENSSSCG00000029778	0.005946	0.007509	0.009089	0.015914	0.01838	0.008912	0.007902	0.005484
ENSSSCG00000027846	1.09188	1.22751	1.47849	2.19993	1.47658	1.33369	1.68958	1.44069
ENSSSCG00000010816	0.627992	0.493928	0.773828	0.979975	3.76974	1.47126	2.06947	1.98039
ENSSSCG00000010817	0.141349	0.14399	0.131743	0.221176	0.125708	0.07032	0.152676	0.11913
ENSSSCG00000010818	0	0	0	0	0	0	0	0
ENSSSCG00000039095	0.045486	0.02692	0.079864	0.038628	0.017069	0.026701	0.06223	0.017319
ENSSSCG00000010820	0	0	0	0	0	0	0	0
ENSSSCG00000010821	2.58729	2.53496	4.38628	7.68533	3.52968	2.07598	3.34275	2.70667
ENSSSCG00000010822	2.14085	2.21154	2.68067	3.12872	2.25118	2.45166	2.7855	1.8947
ENSSSCG00000010823	4.35936	4.12512	5.21038	5.40841	4.69576	3.76144	4.60351	4.33042
ENSSSCG00000010824	1.38191	1.47835	1.2534	2.02355	2.413	1.06457	2.69465	2.3268
ENSSSCG00000010825	0.200637	0.184825	0.289437	0.30487	0.389013	0.273984	0.311824	0.274748
ENSSSCG00000027882	4.8216	3.13541	11.2878	7.71057	4.20552	5.21163	3.64679	3.43077
ENSSSCG00000010826	11.9873	10.3478	12.6141	12.7686	8.8789	7.60529	9.50401	9.86658
ENSSSCG00000010829	1.89102	2.9528	2.46604	2.85406	2.17778	2.18279	3.08076	2.19055
ENSSSCG00000032644	1.83242	2.34483	3.84278	2.2044	3.02088	2.3283	2.62694	2.12141
ENSSSCG00000010831	1.67588	2.56216	2.33644	4.31146	10.3623	2.40868	5.59405	6.26827
ENSSSCG00000010833	0.591274	0.158645	0.503017	0.227428	0.263224	0.60808	0.181659	0.134833
ENSSSCG00000010832	0.115211	0.429485	0.004522	0.35722	0.440872	0.034025	0.52725	0.363803
ENSSSCG00000035197	0	0	0	0	0	0	0	0
ENSSSCG00000039079	0	0	0	0	0	0	2.23577	0
ENSSSCG00000010834	2.36549	1.95499	2.40027	3.06849	3.26042	1.96236	2.97383	2.57687
ENSSSCG00000010835	5.84908	6.36873	6.72229	7.56431	6.776	5.92688	7.99751	7.63295
ENSSSCG00000010836	3.35467	2.81119	3.15164	4.35658	2.79434	2.42803	3.41293	3.35405
ENSSSCG00000010837	0	0	0	0	0	0	0	0
ENSSSCG00000035479	0.450524	0.391212	0.652988	0.6811	0.57752	0.44323	0.612669	0.519746
ENSSSCG00000034164	0.010984	0.062414	0.046288	0.014909	0.016607	0.02065	0.108842	0.100621
ENSSSCG00000010839	0.090626	0.055056	0.059402	0.131338	0.0272	0.017023	0.099326	0.055166
ENSSSCG00000031212	1.90378	1.54448	2.1648	3.41188	1.53038	1.36296	1.81077	1.89737
ENSSSCG00000010843	0.452697	0	0.317967	0	0.510229	0.852746	0.247689	0
ENSSSCG00000023289	0	0	0	0	0	0	0	0
ENSSSCG00000010840	0.122794	0.122856	0.127842	0.160282	0.665435	0.343879	0.259475	0.29812
ENSSSCG00000028178	14.6576	14.924	18.9262	19.0909	13.6756	11.0795	14.8932	10.3784
ENSSSCG00000025686	0.246766	0.369782	0.287486	0.312672	0.882725	0.585198	0.695992	0.570703
ENSSSCG00000034443	0.543447	0	0	0	0	0	1.18397	0
ENSSSCG00000025290	1.95366	2.60365	1.99261	1.87541	1.60555	1.36768	1.85225	1.96965
ENSSSCG00000024484	1.68397	1.44909	1.23552	1.6984	2.45668	1.76101	2.50181	3.28496
ENSSSCG00000026705	0.494182	0.461081	0.500155	0.681757	0.453671	0.448195	0.471852	0.426388
ENSSSCG00000035034	1.81598	1.69318	1.81649	1.4381	2.04342	2.25057	1.85204	2.03105
ENSSSCG00000010849	3.22225	3.31359	3.71814	5.9832	6.13608	2.81632	4.73927	3.45296
ENSSSCG00000034972	0.052693	0.028521	0.061678	0.041874	0.049447	0.035107	0.02403	0.046777
ENSSSCG00000031483	0.008456	0.007117	0.012133	0.009087	0.02192	0.017383	0.018526	0.008488
ENSSSCG00000032397	0.875106	0.684186	1.6675	1.59279	0.857856	0.456825	0.891882	0.615796
ENSSSCG00000038646	1.84212	4.82487	2.87642	8.65105	27.2107	4.04619	14.6131	9.012
ENSSSCG00000010850	0.149701	0.160146	0.191513	0.383555	0.408337	0.116463	0.247772	0.194434
ENSSSCG00000034319	0	0	0	0	0	0	0	0
ENSSSCG00000017768	0	0	0	0	0	0	0	0
ENSSSCG00000031664	2.20605	2.10679	2.06819	2.24678	2.43701	1.96058	2.05254	2.55354
ENSSSCG00000010853	11.2723	10.5677	6.93014	3.22488	3.91689	4.9722	2.39678	3.66177
ENSSSCG00000010854	1.07789	0.974239	1.30901	0.996875	0.862566	0.796145	0.778212	0.710161
ENSSSCG00000038188	0.159707	0	0.112172	0	0	0	0.087388	0
ENSSSCG00000010855	3.3349	3.09676	3.93168	2.49357	2.41419	3.24864	2.60692	1.90423
ENSSSCG00000032299	0	0	0	0	0	0	0	0
ENSSSCG00000010858	1.70985	1.33573	1.78629	2.0608	1.89184	1.41543	1.84803	1.90294
ENSSSCG00000023971	47.3568	53.5545	63.015	61.5991	49.5001	52.4548	46.6599	44.7902
ENSSSCG00000024180	1.07201	0.845002	1.23621	1.38085	1.42233	1.08346	1.00537	0.886777
ENSSSCG00000030675	0.095733	0	0.134481	0	0.28765	0.180251	0	0.291643
ENSSSCG00000021310	0.308924	0.153537	0.181334	0.257749	0.188091	0.123785	0.219657	0.159129
ENSSSCG00000023660	4.03277	1.9801	3.57899	3.58651	3.27924	2.33083	2.8222	3.16788
ENSSSCG00000024288	0.078196	0.139414	0.084025	0.068759	0.125725	0.272932	0.078741	0.021001
ENSSSCG00000040100	0.475105	0.499163	1.12935	1.14205	0.884641	0.352377	0.653005	0.554006
ENSSSCG00000010860	1.74198	1.93528	2.44685	1.72465	1.54467	1.85478	1.10396	1.07332
ENSSSCG00000010861	13.6978	11.4795	19.362	19.1659	11.2999	9.27668	11.2012	5.71178
ENSSSCG00000010862	0.607994	0.521659	0.941416	1.04748	0.770506	0.416534	0.668023	0.541222
ENSSSCG00000010863	1.42375	1.51458	1.68085	2.04018	1.69729	0.676438	1.80011	1.70026
ENSSSCG00000034481	0.288095	0.25456	0.23325	0.203208	0.327206	0.211248	0.350334	0.329668
ENSSSCG00000010866	0.856428	0.88385	0.978269	1.02442	1.08548	0.947515	1.01379	1.20366
ENSSSCG00000010865	0.02197	0.020805	0.046291	0.134341	0.016483	0.041271	0.030058	0.073362
ENSSSCG00000034838	0.02319	0	0	0	0	0.021791	0	0.035299
ENSSSCG00000010868	0	0	0	0	0	0	0	0
ENSSSCG00000021132	0.006767	0.003767	0.004293	0.008334	0.00791	0.011295	0.001644	0.01029
ENSSSCG00000030502	0.642552	0.410284	0.807908	1.31313	1.00657	0.372232	0.837375	0.712591
ENSSSCG00000035136	0.226432	0.197072	0.191459	0.251167	0.280927	0.2511	0.235603	0.222221
ENSSSCG00000010872	0.30773	0.310052	0.349038	0.389838	0.3222	0.199819	0.27599	0.221347
ENSSSCG00000037394	0	0	0	0	0	0	0	0
ENSSSCG00000035213	24.2174	18.4173	27.4214	32.5793	33.374	25.591	46.5127	39.2921
ENSSSCG00000010873	0.014248	0.013738	0.100064	0.058023	0	0.053539	0.032182	0.066402
ENSSSCG00000010874	0.780943	0.902548	1.03194	1.19474	1.13687	0.738925	0.816755	0.827548
ENSSSCG00000035850	0.016632	0.019682	0.005839	0.022607	0.006236	0.011909	0.0175	0.03163
ENSSSCG00000010876	1.6783	1.66565	2.43526	3.34749	3.24078	1.85318	2.7946	2.3722
ENSSSCG00000035002	0.000739	0.000853	0.001096	0.070708	0.001389	0.000508	0.001022	0.324088
ENSSSCG00000039618	21.9347	19.1158	32.8614	29.7271	27.917	26.9248	23.2656	21.2137
ENSSSCG00000010877	30.2769	27.1541	31.9122	37.2577	33.8441	20.129	27.3763	26.9017
ENSSSCG00000034530	8.28016	10.1341	26.7374	19.1057	18.8609	18.5738	15.7103	0
ENSSSCG00000010878	0.158635	0.181904	0.306057	0.295996	0.19617	0.300424	0.248719	0.223517
ENSSSCG00000010879	0.006376	0.003523	0.008677	0.009903	0.007725	0.013399	0.006471	0.007211
ENSSSCG00000022034	0.07042	0.075755	0.101299	0.082051	0.097645	0.084834	0.083515	0.077441
ENSSSCG00000023775	0.544377	0.858716	0.934273	1.16585	0.889024	0.773655	1.178	0.865303
ENSSSCG00000010882	0.40168	0.375822	0.380914	0.476921	0.635189	0.462238	0.58001	0.452889
ENSSSCG00000010884	0.045875	0.062485	0.053901	0.089533	0.085181	0.032831	0.079311	0.115235
ENSSSCG00000039234	0	0	0	0	0	0.179617	0	0
ENSSSCG00000033907	0.102089	0	0	0.096982	0.053741	0.039322	0.051768	0
ENSSSCG00000034817	0.56814	0.661568	0.490794	0.770737	0.589759	0.79327	0.844493	0.908489
ENSSSCG00000011176	0.033136	0.023289	0.019575	0.018947	0.044421	0.028017	0.041949	0.074827
ENSSSCG00000010888	0	0	0	0	0	0	0.145992	0.203298
ENSSSCG00000034746	0.035923	0.010008	0.044433	0.01433	0.022169	0.031809	0.025467	0.022592
ENSSSCG00000036689	0	0	0	0	0	0	0	0
ENSSSCG00000029411	3.76526	4.86681	3.66077	3.49332	4.48286	3.58344	4.59135	4.2146
ENSSSCG00000010894	0.473667	0.423765	0.523218	0.594377	0.769967	0.340286	0.813507	0.637666
ENSSSCG00000024618	1.47767	1.70943	1.90939	2.25375	2.22719	1.94441	3.29565	2.82168
ENSSSCG00000036301	5e-06	4e-06	9e-06	8e-06	1.4e-05	6e-06	6e-06	8e-06
ENSSSCG00000010896	0.056727	0.003367	0.209257	0.554139	0.085095	0.099894	0.15522	0.18892
ENSSSCG00000010897	0.282639	0.278668	0.332188	0.822943	0.423995	0.287309	0.391456	0.404203
ENSSSCG00000021897	0.006519	0.002238	0.009159	0.006574	0.012971	0.006127	0.001298	0.002073
ENSSSCG00000010900	0.271409	0.256558	0.263309	0.394618	0.512913	0.226216	0.509384	0.521537
ENSSSCG00000032380	1.6665	1.42639	2.84252	1.55765	1.54846	2.83482	2.17128	2.29542
ENSSSCG00000010903	0	0.011194	0.016607	0	0	0	0	0
ENSSSCG00000010904	1.19367	0.890095	1.38398	1.69522	2.15757	1.34211	2.20664	2.55551
ENSSSCG00000032359	0	0	0	0	0	0	0	0
ENSSSCG00000036270	0	0	0	0	0.026284	0.024685	0	0
ENSSSCG00000010908	0.17221	0.179337	0.522809	0.716199	0.511298	0.247901	0.324499	0.407367
ENSSSCG00000034404	0	0	0	0	0	1.22176	0	0
ENSSSCG00000032890	0	0	0	0	0	0	0	0
ENSSSCG00000024975	0.014998	0.025461	0.105506	0.082407	0.017169	0.014079	0.037973	0.012502
ENSSSCG00000010911	9.94701	9.03721	9.84765	13.6387	13.9474	3.12137	9.12283	6.78195
ENSSSCG00000010912	0.032227	0	0.064668	0.168928	0.041438	0	0.025195	0.028026
ENSSSCG00000024444	1.08936	1.23274	1.10719	1.10758	1.27969	0.807464	1.15353	0.930057
ENSSSCG00000027314	0.627114	0.660704	0.688276	1.09232	0.812876	0.299218	0.545402	0.535052
ENSSSCG00000037641	0.774324	0	0	0	0	0.488029	0	0.39377
ENSSSCG00000032735	0.164791	0.17338	9.1e-05	0.074222	0.07608	0.1116	0.109293	0.053748
ENSSSCG00000033737	0	0.009477	3e-06	1e-06	0	0	0.021911	0
ENSSSCG00000021706	0.207168	0.149471	0.277139	0.21449	0.451362	0.111186	0.426498	0.390348
ENSSSCG00000024784	41.0248	43.7272	25.585	19.6101	40.0622	29.948	36.9259	50.873
ENSSSCG00000027928	0.836921	0.871563	0.846292	0.530204	0.334842	0.956584	0.625931	0.467057
ENSSSCG00000036948	44.8758	46.4585	18.1712	28.8457	171.318	147.723	234.866	248.448
ENSSSCG00000030694	0.019546	0.004627	0.006864	0.00664	0.036767	0.027536	0.022111	0.007436
ENSSSCG00000023031	1.98432	0.971121	2.97956	1.4829	3.44026	3.47298	1.61007	1.61453
ENSSSCG00000021624	1.5673	1.61746	2.39984	1.01589	0.932115	3.92635	0.927234	0.322355
ENSSSCG00000024061	103.882	72.5539	107.807	76.7891	92.8897	108.274	77.4333	35.7307
ENSSSCG00000029359	38.212	61.1261	65.225	19.1404	41.546	48.8828	45.1777	14.0332
ENSSSCG00000020976	4.2553	5.33039	6.79366	3.79781	6.1866	7.7988	5.0535	5.6084
ENSSSCG00000010915	0.365496	0.309355	0.651567	0.532921	0.503008	0.424211	0.495117	0.374379
ENSSSCG00000031634	0	0	0	0	0	0	0	0
ENSSSCG00000039843	4.13685	3.98117	4.31264	4.36906	5.00965	3.59364	5.67816	5.12673
ENSSSCG00000031981	157.656	161.08	182.113	96.9339	394.136	415.218	427.974	443.613
ENSSSCG00000031201	3.40925	3.33975	2.90196	2.76384	6.29295	4.27953	4.41923	6.83838
ENSSSCG00000037431	2.93512	3.10395	4.12284	4.11906	2.46022	2.11115	2.10468	1.4789
ENSSSCG00000034151	0.78885	0.918249	2.16162	1.0359	1.35813	1.3968	1.22951	1.16345
ENSSSCG00000010922	0.039287	0.111499	0	0.053184	0	0	0	0
ENSSSCG00000038768	0.694368	0.327526	0.292868	0.199021	0.268294	0.230193	0.25693	0.046678
ENSSSCG00000036967	4.58586	2.50203	3.33569	3.9428	5.92981	5.01568	7.30123	7.48389
ENSSSCG00000037669	0.061136	0.057868	0.28625	0.221161	0.275201	0.249463	0.401469	0.434254
ENSSSCG00000023403	2e-06	0.007576	0.002798	0.002731	0.015088	0.004446	0.004373	0.006113
ENSSSCG00000037298	0	0	0	0	0	0	0	0
ENSSSCG00000010923	1.17239	0.738813	1.46384	1.27898	0.29035	0.73437	0.605569	0.792167
ENSSSCG00000010925	1.59794	1.45116	1.83145	1.99722	2.31696	1.47123	2.43063	1.75639
ENSSSCG00000010926	0.046364	0.038782	0.139985	0.069732	0.065268	0.028845	0.050424	0.03116
ENSSSCG00000010928	0.916812	0.664804	0.94743	1.01636	1.25613	0.704702	0.972119	0.82318
ENSSSCG00000038360	30.3165	28.4835	23.1374	2.28699	19.0141	57.8695	12.7709	1.84527
ENSSSCG00000021179	0	0	0	0	0	0	0	0
ENSSSCG00000022787	1.83525	2.02135	2.49339	2.16081	2.2124	2.88411	2.96349	2.06091
ENSSSCG00000010931	4.71058	4.88073	4.64467	4.561	6.26489	5.60555	6.62646	6.10452
ENSSSCG00000034258	0	0	0	0	0	0	0	0
ENSSSCG00000010929	20.5375	19.2359	31.6149	25.0256	46.83	40.5716	46.3681	40.8321
ENSSSCG00000032993	0	1.2e-05	0.115065	0.022236	0	0	0	0
ENSSSCG00000040378	0	0	0	0	0	0	0	0
ENSSSCG00000011171	18.2562	24.6992	19.5797	22.0936	79.4924	51.024	62.2355	56.9011
ENSSSCG00000031186	0	0	0	0	0	0	0	0
ENSSSCG00000011167	0.426442	0.341749	0.556805	0.674633	0.26961	0.496066	0.392545	0.336508
ENSSSCG00000036797	0	0	0	0	0	0	0.935723	0
ENSSSCG00000011168	0.305064	0.278088	0.253887	0.214764	0.067803	0.095507	0.099414	0.154739
ENSSSCG00000011169	3.32306	3.01382	4.49122	4.20592	3.59631	2.53154	4.69052	4.84518
ENSSSCG00000027557	0.237922	0.171063	0.143412	0.194908	0.179815	0.162969	0.163329	0.255812
ENSSSCG00000035956	1.71321	1.43015	1.57993	1.59111	1.75715	1.22555	1.33027	1.2447
ENSSSCG00000039643	0	0	0	0	0	0	0	0
ENSSSCG00000028981	0.158751	0.031744	0.387296	0.567484	0.075354	0.149115	0.091449	0.050864
ENSSSCG00000039368	0.590423	0.441479	0.461505	0.59131	0.467307	0.379474	0.57851	0.702728
ENSSSCG00000039325	7.28988	3.28589	0	4.40988	5.30285	7.08958	0	0
ENSSSCG00000010936	0	0	0	0	0	0.08549	0	0
ENSSSCG00000010937	0.010493	0.014792	0.022397	0.029891	0.039584	0.011854	0.011553	0.015778
ENSSSCG00000010941	0.388395	0.455681	0.489752	0.759125	0.582439	0.284465	0.619207	0.773407
ENSSSCG00000038409	0	0	0	0	0	0	0	0
ENSSSCG00000027312	0.510832	0.295324	0.500605	0.548995	0.378684	0.239746	0.592662	0.461018
ENSSSCG00000033654	0.067102	0.036499	0.07859	0.114413	0.102027	0.057576	0.042198	0.045613
ENSSSCG00000010943	0.429919	0.407085	0.569528	0.540387	0.608668	0.573557	0.488947	0.566718
ENSSSCG00000031174	0.05403	0.090327	0.092116	0.097206	0.053661	0.095193	0.078335	0.099805
ENSSSCG00000010947	21.3592	13.2653	32.0586	28.7107	36.4572	29.4905	41.4307	50.7768
ENSSSCG00000010948	0.767512	0.672515	0.718733	0.732034	1.91966	1.04188	1.77335	1.08177
ENSSSCG00000010949	0.16682	0.113992	0.189881	0.162379	0.15408	0.118758	0.106909	0.07958
ENSSSCG00000033321	20.2039	10.519	16.1108	5.40462	14.8097	9.55408	4.77883	8.33179
ENSSSCG00000010952	1.16361	1.40558	1.36389	1.6449	1.23808	1.13794	1.18435	1.17046
ENSSSCG00000010954	10.097	11.5144	11.305	9.48584	10.612	13.625	13.0245	13.837
ENSSSCG00000010955	0.390261	0.213276	0.301506	0.316455	0.280893	0.258596	0.18391	0.205214
ENSSSCG00000010956	1.28141	1.30198	1.24192	1.50833	1.25284	0.820976	1.05661	1.41682
ENSSSCG00000010957	0.224631	0.126095	0.312498	0.456208	0.195999	0.118047	0.102095	0.14468
ENSSSCG00000010959	0.463866	0.408425	0.326334	0.206322	0.602948	0.555069	0.366744	0.539155
ENSSSCG00000010960	8e-06	7e-06	0.00521	0.005049	0	2e-06	0.004069	2e-06
ENSSSCG00000039950	3.0187	2.20052	5.20444	7.53434	1.85655	1.16383	2.55244	2.09088
ENSSSCG00000022760	31.7373	27.4774	32.6502	39.7729	37.8652	25.2637	32.2887	31.718
ENSSSCG00000034203	1.5251	1.04256	2.14225	2.21239	1.04887	0.916044	1.646	1.61206
[truncated: 20,429 more rows]

## Sheet: Table S7
Table S7. Consensus peak identification of postnatal 30 days by exomePeak.
chr	peakStart	peakEnd	geneID	score	strand	thickStart	thickEnd	itemRgb	blockCount	blockSizes	blockStarts	lg.p	lg.fdr	fold_enrchment
1	567791	570569	ENSSSCG00000030155	2.5e-13	+	567791	570569	0	2	61,89,	0,2689	-12.6	-11.3	3.22
1	577732	577942	ENSSSCG00000030155	5e-14	+	577732	577942	0	1	210,	0	-13.3	-12	5.6
1	874726	874787	ENSSSCG00000004012	0.0003	+	874726	874787	0	1	61,	0	-3.53	-2.66	2.3
1	2162972	2163835	ENSSSCG00000004024	5e-18	+	2162972	2163835	0	2	28,152,	0,711	-17.3	-15.9	5.36
1	2164163	2164224	ENSSSCG00000004024	4.5e-05	+	2164163	2164224	0	1	61,	0	-4.35	-3.42	3.9
1	2518027	2519729	ENSSSCG00000004022	9.5e-07	+	2518027	2519729	0	2	51,99,	0,1603	-6.02	-4.99	2.5
1	2519938	2520208	ENSSSCG00000004022	2e-29	+	2519938	2520208	0	1	270,	0	-28.7	-27.2	5.12
1	2576817	2576877	ENSSSCG00000004020	1e-06	+	2576817	2576877	0	1	60,	0	-6	-4.98	5.66
1	7600552	7600702	ENSSSCG00000004048	3e-07	+	7600552	7600702	0	1	150,	0	-6.52	-5.47	3.34
1	7679561	7679681	ENSSSCG00000040317	1e-19	+	7679561	7679681	0	1	120,	0	-19	-17.6	3.52
1	8448686	8450235	ENSSSCG00000004058	1e-114	+	8448686	8450235	0	4	161,131,161,27,	0,364,1105,1522	-114	-111	15.5
1	8451517	8451939	ENSSSCG00000004058	2.5e-49	+	8451517	8451939	0	2	197,133,	0,289	-48.6	-46.9	6.49
1	8556043	8558771	ENSSSCG00000033107	4e-20	+	8556043	8558771	0	2	97,23,	0,2705	-19.4	-18.1	2.99
1	9000456	9000517	ENSSSCG00000012314	1.7e-05	+	9000456	9000517	0	1	61,	0	-4.78	-3.83	5.43
1	9717651	9717860	ENSSSCG00000004063	1.3e-22	+	9717651	9717860	0	1	209,	0	-21.9	-20.5	4.82
1	11648995	11649206	ENSSSCG00000024361	5.5e-05	+	11648995	11649206	0	1	211,	0	-4.26	-3.34	5.6
1	12297643	12297882	ENSSSCG00000004071	5e-13	+	12297643	12297882	0	1	239,	0	-12.3	-11.1	41.4
1	12297940	12298179	ENSSSCG00000004071	3.2e-12	+	12297940	12298179	0	1	239,	0	-11.5	-10.3	31.2
1	14180288	14181257	ENSSSCG00000004082	3.2e-14	+	14180288	14181257	0	2	117,93,	0,876	-13.5	-12.3	3.52
1	14200956	14201405	ENSSSCG00000004082	2e-86	+	14200956	14201405	0	1	449,	0	-85.7	-83.7	8.17
1	14892891	14893522	ENSSSCG00000004090	6.3e-14	+	14892891	14893522	0	1	631,	0	-13.2	-11.9	16.7
1	16303887	16304038	ENSSSCG00000004106	1.7e-06	+	16303887	16304038	0	1	151,	0	-5.78	-4.77	3.73
1	16442863	16443043	ENSSSCG00000028867	9.3e-05	+	16442863	16443043	0	1	180,	0	-4.03	-3.13	3.88
1	19756315	19756413	ENSSSCG00000004121	0.0001	+	19756315	19756413	0	2	23,38,	0,60	-4	-3.1	8.83
1	19890660	19891051	ENSSSCG00000004121	3.2e-36	+	19890660	19891051	0	1	391,	0	-35.5	-33.8	4.62
1	21231666	21231952	ENSSSCG00000035578	2.5e-13	+	21231666	21231952	0	2	22,155,	0,131	-12.6	-11.4	4.01
1	21368913	21369153	ENSSSCG00000004127	1.6e-15	+	21368913	21369153	0	1	240,	0	-14.8	-13.5	10.9
1	21762081	21762321	ENSSSCG00000004133	3.2e-16	+	21762081	21762321	0	1	240,	0	-15.5	-14.2	4.12
1	22412996	22413297	ENSSSCG00000004138	1.5e-05	+	22412996	22413297	0	1	301,	0	-4.81	-3.85	4.64
1	22415635	22415846	ENSSSCG00000004138	8.9e-08	+	22415635	22415846	0	1	211,	0	-7.05	-5.98	4.83
1	22428415	22428655	ENSSSCG00000004138	1.3e-14	+	22428415	22428655	0	1	240,	0	-13.9	-12.6	8.63
1	22434698	22435269	ENSSSCG00000004138	6.3e-26	+	22434698	22435269	0	1	571,	0	-25.2	-23.7	16
1	25156426	25157234	ENSSSCG00000004142	1e-113	+	25156426	25157234	0	1	808,	0	-113	-111	8.38
1	25231906	25282633	ENSSSCG00000004143	0	+	25231906	25282633	0	9	348,92,171,195,120,75,93,96,490,	0,8591,14740,33060,35026,38703,45571,49011,50237	-382	#NAME?	7.21
1	25282812	25283082	ENSSSCG00000004143	2e-68	+	25282812	25283082	0	1	270,	0	-67.7	-65.8	3.59
1	25284191	25284402	ENSSSCG00000004143	1e-104	+	25284191	25284402	0	1	211,	0	-104	-102	11.4
1	25284730	25284911	ENSSSCG00000004143	5e-45	+	25284730	25284911	0	1	181,	0	-44.3	-42.6	2.65
1	25985860	25985921	ENSSSCG00000004149	1e-05	+	25985860	25985921	0	1	61,	0	-4.99	-4.02	18.3
1	25986130	25986490	ENSSSCG00000004149	1.8e-08	+	25986130	25986490	0	1	360,	0	-7.75	-6.65	27.2
1	27055132	27057272	ENSSSCG00000004156	1.3e-12	+	27055132	27057272	0	2	28,182,	0,1958	-11.9	-10.6	3.06
1	27057331	27057541	ENSSSCG00000004156	1.6e-11	+	27057331	27057541	0	1	210,	0	-10.8	-9.58	2.66
1	27057689	27057959	ENSSSCG00000004156	4e-25	+	27057689	27057959	0	1	270,	0	-24.4	-22.9	6.89
1	27768041	27769763	ENSSSCG00000039049	3.4e-07	+	27768041	27769763	0	3	86,172,13,	0,1308,1709	-6.47	-5.42	23.1
1	27882268	27884080	ENSSSCG00000004163	1e-30	+	27882268	27884080	0	2	126,474,	0,1338	-30	-28.4	7.05
1	27887056	27891204	ENSSSCG00000004163	6.3e-14	+	27887056	27891204	0	3	50,85,105,	0,1634,4043	-13.2	-11.9	3.85
1	27893687	27900046	ENSSSCG00000004163	1.6e-62	+	27893687	27900046	0	2	84,277,	0,6082	-61.8	-59.9	7.11
1	28586670	28586940	ENSSSCG00000004166	7.9e-29	+	28586670	28586940	0	1	270,	0	-28.1	-26.5	7.58
1	28754376	28754496	ENSSSCG00000004166	7.1e-06	+	28754376	28754496	0	1	120,	0	-5.15	-4.17	4.33
1	29753007	29753127	ENSSSCG00000021443	2.8e-09	+	29753007	29753127	0	1	120,	0	-8.55	-7.42	3.28
1	31676511	31676602	ENSSSCG00000004192	2.8e-09	+	31676511	31676602	0	1	91,	0	-8.55	-7.42	3.28
1	32520301	32522381	ENSSSCG00000004199	3.2e-56	+	32520301	32522381	0	2	196,164,	0,1916	-55.5	-53.7	6.12
1	32592839	32598174	ENSSSCG00000004199	2e-13	+	32592839	32598174	0	3	46,102,93,	0,1382,5242	-12.7	-11.4	7.24
1	32600293	32600982	ENSSSCG00000004199	1e-222	+	32600293	32600982	0	2	41,440,	0,249	-222	-220	17.8
1	33651482	33654824	ENSSSCG00000004205	7.8e-05	+	33651482	33654824	0	2	53,8,	0,3334	-4.11	-3.19	2.6
1	33716469	33716590	ENSSSCG00000004205	7.1e-06	+	33716469	33716590	0	1	121,	0	-5.15	-4.17	3.06
1	33717097	33717188	ENSSSCG00000004205	7.9e-11	+	33717097	33717188	0	1	91,	0	-10.1	-8.96	3.09
1	35762561	35767101	ENSSSCG00000038602	5e-18	+	35762561	35767101	0	2	5,206,	0,4334	-17.3	-16	9.93
1	35770341	35770612	ENSSSCG00000038602	4e-15	+	35770341	35770612	0	1	271,	0	-14.4	-13.1	6.56
1	35762542	35767112	ENSSSCG00000004215	3.2e-18	+	35762542	35767112	0	2	24,217,	0,4353	-17.5	-16.2	11.1
1	35770351	35770592	ENSSSCG00000004215	1.6e-13	+	35770351	35770592	0	1	241,	0	-12.8	-11.6	5.8
1	35910344	35911332	ENSSSCG00000004216	6.3e-71	+	35910344	35911332	0	1	988,	0	-70.2	-68.3	7.93
1	39180880	39180970	ENSSSCG00000027613	4e-18	+	39180880	39180970	0	1	90,	0	-17.4	-16.1	2.82
1	39257618	39339224	ENSSSCG00000027613	0	+	39257618	39339224	0	7	131,33,54,60,183,60,131,	0,1251,33882,37402,46522,52773,81475	-1700	#NAME?	4.61
1	40140495	40140796	ENSSSCG00000004237	4e-34	+	40140495	40140796	0	1	301,	0	-33.4	-31.8	3.98
1	42730351	42730441	ENSSSCG00000004244	3.9e-06	+	42730351	42730441	0	1	90,	0	-5.41	-4.42	19.7
1	42730740	42731071	ENSSSCG00000004244	1.3e-12	+	42730740	42731071	0	1	331,	0	-11.9	-10.6	40.1
1	43441040	43441397	ENSSSCG00000004249	2e-22	+	43441040	43441397	0	1	357,	0	-21.7	-20.3	8.31
1	43529716	43529836	ENSSSCG00000004249	7.6e-06	+	43529716	43529836	0	1	120,	0	-5.12	-4.14	3.64
1	44279114	44282862	ENSSSCG00000004253	1.3e-14	+	44279114	44282862	0	2	124,267,	0,3481	-13.9	-12.6	5.24
1	45263900	45268843	ENSSSCG00000035259	1.2e-06	+	45263900	45268843	0	2	4,206,	0,4737	-5.92	-4.9	7.3
1	45268932	45269113	ENSSSCG00000035259	4.7e-07	+	45268932	45269113	0	1	181,	0	-6.33	-5.29	6.38
1	45282880	45284540	ENSSSCG00000035259	3.5e-07	+	45282880	45284540	0	2	41,110,	0,1550	-6.45	-5.41	3.81
1	45292294	45292474	ENSSSCG00000035259	2.9e-09	+	45292294	45292474	0	1	180,	0	-8.54	-7.42	6.4
1	45292893	45293672	ENSSSCG00000035259	1.6e-25	+	45292893	45293672	0	1	779,	0	-24.8	-23.3	9.68
1	45293851	45294331	ENSSSCG00000035259	2e-81	+	45293851	45294331	0	1	480,	0	-80.7	-78.8	12.8
1	50866441	50913891	ENSSSCG00000004276	1.2e-05	+	50866441	50913891	0	3	24,81,46,	0,4434,47404	-4.93	-3.97	1.95
1	51325373	51325613	ENSSSCG00000004279	4e-08	+	51325373	51325613	0	1	240,	0	-7.4	-6.31	5.92
1	51325822	51326033	ENSSSCG00000004279	4.4e-07	+	51325822	51326033	0	1	211,	0	-6.36	-5.32	5.89
1	52935862	52936371	ENSSSCG00000004281	1.3e-29	+	52935862	52936371	0	1	509,	0	-28.9	-27.4	13.5
1	52936998	52937268	ENSSSCG00000004281	1e-13	+	52936998	52937268	0	1	270,	0	-13	-11.7	6.48
1	54448484	54448574	ENSSSCG00000004291	0.00015	+	54448484	54448574	0	1	90,	0	-3.82	-2.93	2.47
1	55704023	55704084	ENSSSCG00000035281	1.5e-06	+	55704023	55704084	0	1	61,	0	-5.83	-4.82	21.1
1	55710458	55710668	ENSSSCG00000035281	9.3e-10	+	55710458	55710668	0	1	210,	0	-9.03	-7.89	6.79
1	55762353	55762504	ENSSSCG00000004300	2e-25	+	55762353	55762504	0	1	151,	0	-24.7	-23.3	2.41
1	57128901	57129411	ENSSSCG00000039953	6.3e-87	+	57128901	57129411	0	2	66,144,	0,366	-86.2	-84.2	5.22
1	57129799	57131255	ENSSSCG00000039953	5e-96	+	57129799	57131255	0	2	24,276,	0,1180	-95.3	-93.3	4.6
1	57644074	57644135	ENSSSCG00000004322	0.00011	+	57644074	57644135	0	1	61,	0	-3.95	-3.05	14.9
1	63667322	63669952	ENSSSCG00000004339	2.5e-13	+	63667322	63669952	0	2	89,61,	0,2569	-12.6	-11.3	4.57
1	72330552	72330643	ENSSSCG00000004369	4.4e-05	+	72330552	72330643	0	1	91,	0	-4.36	-3.43	16.3
1	72332748	72332929	ENSSSCG00000004369	1.3e-05	+	72332748	72332929	0	1	181,	0	-4.87	-3.91	9.85
1	72815287	72815467	ENSSSCG00000004374	1.2e-09	+	72815287	72815467	0	1	180,	0	-8.93	-7.79	7.74
1	73166773	73174195	ENSSSCG00000037985	1e-125	+	73166773	73174195	0	3	317,73,211,	0,2440,7211	-125	-123	5.21
1	73700582	73701360	ENSSSCG00000004379	5e-14	+	73700582	73701360	0	1	778,	0	-13.3	-12.1	13.6
1	73701568	73701868	ENSSSCG00000004379	1.3e-33	+	73701568	73701868	0	1	300,	0	-32.9	-31.3	36.7
1	73720887	73721051	ENSSSCG00000040159	4.2e-06	+	73720887	73721051	0	1	164,	0	-5.38	-4.39	6.79
1	74589340	74589431	ENSSSCG00000040199	0.00015	+	74589340	74589431	0	1	91,	0	-3.81	-2.92	8.49
1	74629685	74630075	ENSSSCG00000004387	1.6e-55	+	74629685	74630075	0	1	390,	0	-54.8	-53	25.3
1	74737096	74737187	ENSSSCG00000004387	1.9e-10	+	74737096	74737187	0	1	91,	0	-9.73	-8.57	3.79
1	74737814	74737994	ENSSSCG00000004387	6.3e-15	+	74737814	74737994	0	1	180,	0	-14.2	-12.9	4.05
1	74738202	74755663	ENSSSCG00000004387	4e-31	+	74738202	74755663	0	2	270,239,	0,17222	-30.4	-28.8	7.35
1	75511291	75511470	ENSSSCG00000004408	1.5e-07	+	75511291	75511470	0	1	179,	0	-6.81	-5.75	13.6
1	76213794	76215202	ENSSSCG00000004403	4.2e-10	+	76213794	76215202	0	2	67,54,	0,1354	-9.38	-8.22	4.95
1	76908275	76908366	ENSSSCG00000004393	1.9e-05	+	76908275	76908366	0	1	91,	0	-4.72	-3.76	2.96
1	77167126	77167337	ENSSSCG00000004419	1e-49	+	77167126	77167337	0	1	211,	0	-49	-47.2	6.08
1	77167725	77167906	ENSSSCG00000004419	1.3e-22	+	77167725	77167906	0	1	181,	0	-21.9	-20.5	4.91
1	79790230	79793163	ENSSSCG00000037803	1e-121	+	79790230	79793163	0	2	95,1044,	0,1889	-121	-119	20.5
1	82061817	82061967	ENSSSCG00000004441	3.2e-07	+	82061817	82061967	0	1	150,	0	-6.49	-5.44	7.81
1	82062443	82062683	ENSSSCG00000004441	5.6e-07	+	82062443	82062683	0	1	240,	0	-6.25	-5.21	3.49
1	82115978	82116099	ENSSSCG00000031898	6.3e-06	+	82115978	82116099	0	1	121,	0	-5.2	-4.22	19
1	82172253	82180179	ENSSSCG00000004446	5e-82	+	82172253	82180179	0	5	34,144,133,63,164,	0,3711,4766,5398,7762	-81.3	-79.4	2.29
1	84551954	84552015	ENSSSCG00000004464	4.9e-05	+	84551954	84552015	0	1	61,	0	-4.31	-3.38	7.02
1	86954386	86954516	ENSSSCG00000004470	1.6e-12	+	86954386	86954516	0	2	9,52,	0,78	-11.8	-10.6	8.37
1	86986985	86987134	ENSSSCG00000004470	1.3e-13	+	86986985	86987134	0	1	149,	0	-12.9	-11.6	2.15
1	87210321	87212966	ENSSSCG00000004473	4e-18	+	87210321	87212966	0	2	28,211,	0,2434	-17.4	-16.1	4.38
1	87242046	87242226	ENSSSCG00000004473	8.5e-06	+	87242046	87242226	0	1	180,	0	-5.07	-4.09	4.37
1	87242285	87242644	ENSSSCG00000004473	1.2e-08	+	87242285	87242644	0	1	359,	0	-7.91	-6.81	4.48
1	90563364	90570197	ENSSSCG00000004479	8.5e-05	+	90563364	90570197	0	2	30,60,	0,6773	-4.07	-3.16	3.21
1	90612108	90613278	ENSSSCG00000004479	7.9e-23	+	90612108	90613278	0	1	1170,	0	-22.1	-20.7	7.3
1	90614087	90614298	ENSSSCG00000004479	6.3e-17	+	90614087	90614298	0	1	211,	0	-16.2	-14.8	5.51
1	90686723	90686904	ENSSSCG00000033155	2e-11	+	90686723	90686904	0	1	181,	0	-10.7	-9.52	4.9
1	92424662	92425022	ENSSSCG00000004489	0	+	92424662	92425022	0	1	360,	0	-973	#NAME?	2.98
1	94314705	94315125	ENSSSCG00000004490	2.5e-12	+	94314705	94315125	0	1	420,	0	-11.6	-10.4	14.7
1	94560993	94561263	ENSSSCG00000004490	3.2e-12	+	94560993	94561263	0	1	270,	0	-11.5	-10.3	15.2
1	94661202	94661502	ENSSSCG00000004490	6.2e-08	+	94661202	94661502	0	1	300,	0	-7.21	-6.13	15.6
1	94661801	94661891	ENSSSCG00000004490	2.6e-05	+	94661801	94661891	0	1	90,	0	-4.59	-3.65	9.85
1	95809273	95809333	ENSSSCG00000004500	0.00093	+	95809273	95809333	0	1	60,	0	-3.03	-2.21	5.43
1	95846738	95846918	ENSSSCG00000004500	2.7e-08	+	95846738	95846918	0	1	180,	0	-7.57	-6.48	6.34
1	95847216	95847456	ENSSSCG00000004500	1e-11	+	95847216	95847456	0	1	240,	0	-11	-9.75	4.3
1	98259960	98354456	ENSSSCG00000004506	3.7e-08	+	98259960	98354456	0	3	4,77,190,	0,50009,94306	-7.43	-6.34	3.59
1	98451273	98451544	ENSSSCG00000004506	3.2e-39	+	98451273	98451544	0	1	271,	0	-38.5	-36.9	54.3
1	98453340	98453641	ENSSSCG00000004506	1.3e-23	+	98453340	98453641	0	1	301,	0	-22.9	-21.5	8.77
1	100531085	100531326	ENSSSCG00000024479	3.2e-07	+	100531085	100531326	0	1	241,	0	-6.49	-5.44	7.81
1	100589936	100590147	ENSSSCG00000004524	1.3e-18	+	100589936	100590147	0	1	211,	0	-17.9	-16.6	4.6
1	107000731	107000880	ENSSSCG00000004543	4.3e-08	+	107000731	107000880	0	1	149,	0	-7.37	-6.29	3.97
1	107325190	107325400	ENSSSCG00000004550	5e-75	+	107325190	107325400	0	1	210,	0	-74.3	-72.3	14
1	107338106	107338555	ENSSSCG00000004550	6.3e-66	+	107338106	107338555	0	1	449,	0	-65.2	-63.3	7.44
1	107339152	107339302	ENSSSCG00000004550	5e-15	+	107339152	107339302	0	1	150,	0	-14.3	-13	47.5
1	107878963	107879143	ENSSSCG00000004558	4.9e-05	+	107878963	107879143	0	1	180,	0	-4.31	-3.38	8.15
1	107892322	107893109	ENSSSCG00000034137	1.3e-18	+	107892322	107893109	0	2	31,300,	0,487	-17.9	-16.6	3.14
1	108003700	108003761	ENSSSCG00000021588	6.9e-06	+	108003700	108003761	0	1	61,	0	-5.16	-4.19	2.9
1	108117316	108117586	ENSSSCG00000021588	2e-18	+	108117316	108117586	0	1	270,	0	-17.7	-16.3	6.28
1	108118093	108118154	ENSSSCG00000021588	1e-11	+	108118093	108118154	0	1	61,	0	-11	-9.75	4.11
1	108120294	108120534	ENSSSCG00000021588	1.3e-20	+	108120294	108120534	0	1	240,	0	-19.9	-18.5	7.13
1	108131256	108131347	ENSSSCG00000021588	0.00028	+	108131256	108131347	0	1	91,	0	-3.56	-2.69	5.09
1	108131466	108131616	ENSSSCG00000021588	2.5e-05	+	108131466	108131616	0	1	150,	0	-4.61	-3.67	5.77
1	108338537	108338718	ENSSSCG00000004561	4.8e-06	+	108338537	108338718	0	1	181,	0	-5.32	-4.33	5.84
1	109826908	109826998	ENSSSCG00000004572	8.7e-06	+	109826908	109826998	0	1	90,	0	-5.06	-4.09	7.92
1	110085034	110085184	ENSSSCG00000036431	8.3e-08	+	110085034	110085184	0	1	150,	0	-7.08	-6.01	6.34
1	111473322	111473502	ENSSSCG00000004576	2e-21	+	111473322	111473502	0	1	180,	0	-20.7	-19.3	7.35
1	111476048	111476169	ENSSSCG00000004576	1.1e-05	+	111476048	111476169	0	1	121,	0	-4.95	-3.98	4.53
1	112862434	112862794	ENSSSCG00000004587	7.9e-07	+	112862434	112862794	0	2	48,103,	0,257	-6.1	-5.07	3.85
1	113100945	113102020	ENSSSCG00000004592	3.2e-14	+	113100945	113102020	0	2	167,43,	0,1032	-13.5	-12.2	3.36
1	113119944	113125444	ENSSSCG00000004592	1e-123	+	113119944	113125444	0	7	22,104,167,86,164,181,84,	0,513,712,1355,1694,4502,5416	-123	-121	8.9
1	113128009	113131222	ENSSSCG00000004592	2e-29	+	113128009	113131222	0	3	305,145,59,	0,425,3154	-28.7	-27.2	4.77
1	113407846	113408177	ENSSSCG00000004595	2e-15	+	113407846	113408177	0	1	331,	0	-14.7	-13.4	3.98
1	115343105	115343196	ENSSSCG00000026960	0.00012	+	115343105	115343196	0	1	91,	0	-3.93	-3.03	3.15
1	115865584	115865705	ENSSSCG00000004603	5.9e-05	+	115865584	115865705	0	1	121,	0	-4.23	-3.31	2.64
1	115866153	115866274	ENSSSCG00000004603	1.7e-06	+	115866153	115866274	0	1	121,	0	-5.78	-4.77	3.73
1	115993938	115994029	ENSSSCG00000037499	2.7e-05	+	115993938	115994029	0	1	91,	0	-4.57	-3.63	17
1	116318772	116318951	ENSSSCG00000004607	1.3e-18	+	116318772	116318951	0	1	179,	0	-17.9	-16.6	4.22
1	116319069	116319337	ENSSSCG00000004607	2.5e-23	+	116319069	116319337	0	1	268,	0	-22.6	-21.1	7.74
1	116488367	116488966	ENSSSCG00000004610	1e-109	+	116488367	116488966	0	1	599,	0	-109	-107	6.68
1	116489533	116489684	ENSSSCG00000004610	4.5e-06	+	116489533	116489684	0	1	151,	0	-5.35	-4.36	2.04
1	119021032	119021302	ENSSSCG00000004617	1.6e-31	+	119021032	119021302	0	1	270,	0	-30.8	-29.2	98.5
1	119021361	119021751	ENSSSCG00000004617	5e-38	+	119021361	119021751	0	1	390,	0	-37.3	-35.6	17.1
1	119082819	119082940	ENSSSCG00000004617	1e-06	+	119082819	119082940	0	1	121,	0	-5.99	-4.96	4.75
1	119084016	119084167	ENSSSCG00000004617	8.5e-10	+	119084016	119084167	0	1	151,	0	-9.07	-7.92	5.43
1	119134570	119134875	ENSSSCG00000004620	7.9e-14	+	119134570	119134875	0	2	46,165,	0,140	-13.1	-11.8	4.75
1	119815629	119816020	ENSSSCG00000004625	1.3e-09	+	119815629	119816020	0	1	391,	0	-8.9	-7.76	4.41
1	119823826	119828019	ENSSSCG00000004625	4e-05	+	119823826	119828019	0	2	16,45,	0,4148	-4.4	-3.46	3.7
1	120026836	120040656	ENSSSCG00000004629	1.6e-32	+	120026836	120040656	0	2	183,265,	0,13555	-31.8	-30.2	3.91
1	121486651	121486861	ENSSSCG00000004645	1e-10	+	121486651	121486861	0	1	210,	0	-10	-8.85	9.23
1	122571071	122572765	ENSSSCG00000004652	1.3e-76	+	122571071	122572765	0	3	14,59,227,	0,514,1467	-75.9	-74	3.7
1	122684513	122685083	ENSSSCG00000004653	3.2e-22	+	122684513	122685083	0	1	570,	0	-21.5	-20	9.44
1	123101858	123102674	ENSSSCG00000004658	2e-14	+	123101858	123102674	0	2	165,16,	0,800	-13.7	-12.5	21.4
1	123357941	123359568	ENSSSCG00000004658	1.6e-42	+	123357941	123359568	0	2	31,390,	0,1237	-41.8	-40.2	2.76
1	126975951	126976072	ENSSSCG00000004684	6.6e-06	+	126975951	126976072	0	1	121,	0	-5.18	-4.2	6.62
1	127746602	127752116	ENSSSCG00000040383	1e-112	+	127746602	127752116	0	6	169,130,188,109,161,83,	0,1294,1971,3264,3472,5431	-112	-110	10.5
1	127758645	127759035	ENSSSCG00000040383	1.6e-51	+	127758645	127759035	0	1	390,	0	-50.8	-49	6.65
1	127759244	127759455	ENSSSCG00000040383	2e-35	+	127759244	127759455	0	1	211,	0	-34.7	-33.1	5.86
1	127759604	127759875	ENSSSCG00000040383	5e-64	+	127759604	127759875	0	1	271,	0	-63.3	-61.5	14.6
1	127766051	127766152	ENSSSCG00000018734	0	+	127766051	127766152	0	1	101,	0	-439	#NAME?	8.48
1	127913747	127913898	ENSSSCG00000004704	2.1e-07	+	127913747	127913898	0	1	151,	0	-6.68	-5.62	4.48
1	128088180	128088300	ENSSSCG00000004709	0.00011	+	128088180	128088300	0	1	120,	0	-3.95	-3.05	14.9
1	128473164	128473315	ENSSSCG00000004717	4e-11	+	128473164	128473315	0	1	151,	0	-10.4	-9.21	4.5
1	128629382	128629472	ENSSSCG00000004718	3.5e-05	+	128629382	128629472	0	1	90,	0	-4.45	-3.51	5.94
1	128654777	128654867	ENSSSCG00000004719	0.00012	+	128654777	128654867	0	1	90,	0	-3.93	-3.03	3.26
1	128926775	128931320	ENSSSCG00000004725	1e-277	+	128926775	128931320	0	2	252,647,	0,3898	-277	-274	6.6
1	128931589	128932248	ENSSSCG00000004725	4e-79	+	128931589	128932248	0	1	659,	0	-78.4	-76.4	2.95
1	128932636	128932846	ENSSSCG00000004725	1.3e-21	+	128932636	128932846	0	1	210,	0	-20.9	-19.5	2.27
1	128941300	128941571	ENSSSCG00000004725	3.2e-36	+	128941300	128941571	0	1	271,	0	-35.5	-33.9	4.22
1	129138138	129139794	ENSSSCG00000004730	1e-08	+	129138138	129139794	0	3	40,62,18,	0,919,1638	-7.99	-6.88	2.44
1	129456746	129457106	ENSSSCG00000020666	9.8e-08	+	129456746	129457106	0	1	360,	0	-7.01	-5.94	23.1
1	129459232	129459323	ENSSSCG00000020666	1.5e-06	+	129459232	129459323	0	1	91,	0	-5.82	-4.8	4.67
1	129974695	129974995	ENSSSCG00000004748	7.9e-38	+	129974695	129974995	0	1	300,	0	-37.1	-35.5	7.74
1	130334160	130335141	ENSSSCG00000004753	5e-07	+	130334160	130335141	0	2	77,74,	0,907	-6.3	-5.26	3.76
1	130549467	130551556	ENSSSCG00000004762	2.5e-11	+	130549467	130551556	0	3	78,86,17,	0,1749,2072	-10.6	-9.44	4.29
1	130761108	130764178	ENSSSCG00000038033	1.6e-49	+	130761108	130764178	0	2	103,406,	0,2664	-48.8	-47	6.71
1	130977884	130980324	ENSSSCG00000023975	2e-83	+	130977884	130980324	0	6	16,59,54,100,43,237,	0,321,952,1402,2078,2203	-82.7	-80.8	15.3
1	130980413	130980653	ENSSSCG00000023975	4e-27	+	130980413	130980653	0	1	240,	0	-26.4	-24.9	7.91
1	130982296	130982417	ENSSSCG00000023975	7.9e-17	+	130982296	130982417	0	1	121,	0	-16.1	-14.8	6.26
1	130982774	130982985	ENSSSCG00000023975	4e-30	+	130982774	130982985	0	1	211,	0	-29.4	-27.9	6.14
1	131242460	131244719	ENSSSCG00000004785	2e-54	+	131242460	131244719	0	3	77,33,70,	0,1674,2189	-53.7	-51.9	2.49
1	137855765	137877398	ENSSSCG00000035223	1e-200	+	137855765	137877398	0	4	810,125,71,44,	0,8596,18903,21589	-200	-198	10.6
1	137877457	137879869	ENSSSCG00000035223	0	+	137877457	137879869	0	6	631,693,225,450,132,148,	0,660,1390,1627,2115,2264	-850	#NAME?	18.9
1	137880638	137880975	ENSSSCG00000035223	1e-131	+	137880638	137880975	0	2	73,228,	0,109	-131	-129	5.4
1	138417825	138430718	ENSSSCG00000028771	9.5e-07	+	138417825	138430718	0	2	114,7,	0,12886	-6.02	-4.99	2.19
1	139222216	139222426	ENSSSCG00000004821	3.8e-07	+	139222216	139222426	0	1	210,	0	-6.42	-5.37	19.7
1	139598107	139598168	ENSSSCG00000004823	0.0001	+	139598107	139598168	0	1	61,	0	-4	-3.1	8.83
1	141666167	141666288	ENSSSCG00000004830	5.4e-05	+	141666167	141666288	0	1	121,	0	-4.27	-3.35	5.77
1	141887579	141887670	ENSSSCG00000004832	2.5e-12	+	141887579	141887670	0	1	91,	0	-11.6	-10.4	5.43
1	141959807	141960525	ENSSSCG00000004832	4e-23	+	141959807	141960525	0	1	718,	0	-22.4	-21	3.42
1	142413971	142414212	ENSSSCG00000004834	2e-37	+	142413971	142414212	0	1	241,	0	-36.7	-35	7.85
1	143417136	143417256	ENSSSCG00000004840	8.7e-06	+	143417136	143417256	0	1	120,	0	-5.06	-4.09	14.3
1	143914842	143915172	ENSSSCG00000004844	1.4e-09	+	143914842	143915172	0	1	330,	0	-8.85	-7.71	7.02
1	144003188	144021954	ENSSSCG00000035696	3.2e-09	+	144003188	144021954	0	2	49,12,	0,18754	-8.49	-7.37	1.98
1	145814073	145814193	ENSSSCG00000040252	2.6e-06	+	145814073	145814193	0	1	120,	0	-5.58	-4.58	3.14
1	145814787	145814877	ENSSSCG00000040252	7.9e-05	+	145814787	145814877	0	1	90,	0	-4.1	-3.19	2.41
1	147568490	147568768	ENSSSCG00000038767	3.9e-06	+	147568490	147568768	0	2	23,67,	0,211	-5.41	-4.42	19.7
1	147590914	147649750	ENSSSCG00000038767	2e-42	+	147590914	147649750	0	3	26,88,456,	0,26532,58380	-41.7	-40.1	5.65
1	147684298	147684509	ENSSSCG00000038767	1.3e-21	+	147684298	147684509	0	1	211,	0	-20.9	-19.5	4.39
1	148034221	148034342	ENSSSCG00000004859	2.7e-05	+	148034221	148034342	0	1	121,	0	-4.57	-3.63	17
1	148097047	148097228	ENSSSCG00000004859	5e-09	+	148097047	148097228	0	1	181,	0	-8.3	-7.18	9.51
1	148987507	148987657	ENSSSCG00000032488	2.5e-19	+	148987507	148987657	0	1	150,	0	-18.6	-17.2	5.06
1	148994288	148994587	ENSSSCG00000032488	1e-130	+	148994288	148994587	0	1	299,	0	-130	-128	5.18
1	148994675	148995123	ENSSSCG00000032488	1e-161	+	148994675	148995123	0	1	448,	0	-161	-159	4.78
1	154027762	154027913	ENSSSCG00000004884	1.4e-08	+	154027762	154027913	0	1	151,	0	-7.86	-6.75	4.69
1	158251235	158251386	ENSSSCG00000004893	4.2e-05	+	158251235	158251386	0	1	151,	0	-4.38	-3.45	2.9
1	158325688	158325749	ENSSSCG00000025744	7.2e-06	+	158325688	158325749	0	1	61,	0	-5.14	-4.16	5.7
1	158337825	158337916	ENSSSCG00000025744	3.5e-08	+	158337825	158337916	0	1	91,	0	-7.45	-6.36	6.93
1	158338185	158338306	ENSSSCG00000025744	0.00012	+	158338185	158338306	0	1	121,	0	-3.93	-3.04	6.56
1	158338575	158338755	ENSSSCG00000025744	2.9e-08	+	158338575	158338755	0	1	180,	0	-7.54	-6.45	26.5
1	158339114	158339265	ENSSSCG00000025744	6.6e-06	+	158339114	158339265	0	1	151,	0	-5.18	-4.2	6.62
1	158514473	158514564	ENSSSCG00000025744	7.2e-05	+	158514473	158514564	0	1	91,	0	-4.14	-3.23	3.11
1	158515252	158515612	ENSSSCG00000025744	5e-09	+	158515252	158515612	0	1	360,	0	-8.3	-7.18	6.4
1	158515821	158516092	ENSSSCG00000025744	3.2e-22	+	158515821	158516092	0	1	271,	0	-21.5	-20	7.53
1	162223705	162223796	ENSSSCG00000004918	4.2e-07	+	162223705	162223796	0	1	91,	0	-6.38	-5.33	4.14
1	162224274	162224575	ENSSSCG00000004918	2.5e-23	+	162224274	162224575	0	1	301,	0	-22.6	-21.2	9.63
1	162224723	162263627	ENSSSCG00000004918	9.8e-06	+	162224723	162263627	0	2	131,20,	0,38884	-5.01	-4.04	3.01
1	162263746	162263956	ENSSSCG00000004918	2.6e-08	+	162263746	162263956	0	1	210,	0	-7.59	-6.5	4.36
1	162266650	162266831	ENSSSCG00000004918	5.8e-08	+	162266650	162266831	0	1	181,	0	-7.24	-6.16	4.07
1	162304701	162304941	ENSSSCG00000004918	7.9e-16	+	162304701	162304941	0	1	240,	0	-15.1	-13.8	4.37
1	163865720	163865811	ENSSSCG00000032312	8.3e-05	+	163865720	163865811	0	1	91,	0	-4.08	-3.17	1.86
1	164345568	164345689	ENSSSCG00000004941	8.1e-06	+	164345568	164345689	0	1	121,	0	-5.09	-4.11	3.34
1	164382204	164382295	ENSSSCG00000004943	2e-12	+	164382204	164382295	0	1	91,	0	-11.7	-10.4	3.06
1	164657115	164657444	ENSSSCG00000004948	2.5e-12	+	164657115	164657444	0	1	329,	0	-11.6	-10.4	10.9
1	165119998	165120089	ENSSSCG00000004952	1.3e-09	+	165119998	165120089	0	1	91,	0	-8.87	-7.73	17
1	165120357	165120477	ENSSSCG00000004952	3.2e-07	+	165120357	165120477	0	1	120,	0	-6.5	-5.45	5.55
1	165121641	165121761	ENSSSCG00000004952	6.6e-06	+	165121641	165121761	0	1	120,	0	-5.18	-4.2	4.07
1	165996075	165996256	ENSSSCG00000004958	1.5e-09	+	165996075	165996256	0	1	181,	0	-8.82	-7.68	4.28
1	166073467	166073558	ENSSSCG00000004958	5e-07	+	166073467	166073558	0	1	91,	0	-6.3	-5.26	2.69
1	166083381	166083502	ENSSSCG00000004958	7.9e-12	+	166083381	166083502	0	1	121,	0	-11.1	-9.87	4.38
1	166171963	166172083	ENSSSCG00000022419	2.5e-12	+	166171963	166172083	0	1	120,	0	-11.6	-10.4	4.04
1	166172232	166172443	ENSSSCG00000022419	7.6e-09	+	166172232	166172443	0	1	211,	0	-8.12	-7	3.23
1	166172532	166172623	ENSSSCG00000022419	2.2e-06	+	166172532	166172623	0	1	91,	0	-5.66	-4.65	2.69
1	166172771	166172982	ENSSSCG00000022419	5e-16	+	166172771	166172982	0	1	211,	0	-15.3	-14	4.31
1	166173071	166173611	ENSSSCG00000022419	2.5e-52	+	166173071	166173611	0	1	540,	0	-51.6	-49.8	7.32
1	166606420	166607020	ENSSSCG00000004962	4e-19	+	166606420	166607020	0	1	600,	0	-18.4	-17	11.1
1	167118036	167118305	ENSSSCG00000026078	2.3e-10	+	167118036	167118305	0	1	269,	0	-9.63	-8.47	8.96
1	169613831	169614035	ENSSSCG00000025616	4.2e-08	+	169613831	169614035	0	1	204,	0	-7.38	-6.3	2.81
1	169725686	169732025	ENSSSCG00000022828	1e-223	+	169725686	169732025	0	9	152,72,69,73,95,76,156,139,518,	0,792,2207,2628,2817,3077,4870,5102,5821	-223	-221	10.9
1	169732323	169732894	ENSSSCG00000022828	1e-109	+	169732323	169732894	0	1	571,	0	-109	-107	6.72
1	175200359	175200450	ENSSSCG00000027765	1.1e-05	+	175200359	175200450	0	1	91,	0	-4.96	-4	4.56
1	179478021	179478441	ENSSSCG00000035611	2.5e-13	+	179478021	179478441	0	2	115,63,	0,357	-12.6	-11.3	7.17
1	179479297	179479771	ENSSSCG00000035611	6.3e-19	+	179479297	179479771	0	1	474,	0	-18.2	-16.8	4.01
1	179713426	179713737	ENSSSCG00000005012	5.4e-08	+	179713426	179713737	0	2	36,175,	0,136	-7.27	-6.19	3.93
1	179714035	179714604	ENSSSCG00000005012	1e-132	+	179714035	179714604	0	1	569,	0	-132	-129	12
1	180407580	180407761	ENSSSCG00000005020	1.1e-10	+	180407580	180407761	0	1	181,	0	-9.96	-8.79	2.36
1	181407370	181407521	ENSSSCG00000005027	9.1e-08	+	181407370	181407521	0	1	151,	0	-7.04	-5.97	5.72
1	181413901	181414082	ENSSSCG00000005027	2.6e-06	+	181413901	181414082	0	1	181,	0	-5.59	-4.59	3.4
1	181414171	181414322	ENSSSCG00000005027	1e-06	+	181414171	181414322	0	1	151,	0	-6	-4.98	4.07
1	181414680	181414831	ENSSSCG00000005027	1.3e-06	+	181414680	181414831	0	1	151,	0	-5.9	-4.88	3.95
1	183902384	183902563	ENSSSCG00000021451	1.3e-11	+	183902384	183902563	0	1	179,	0	-10.9	-9.71	9.73
1	183917113	183917324	ENSSSCG00000023408	5e-13	+	183917113	183917324	0	1	211,	0	-12.3	-11.1	41.4
1	184049136	184049347	ENSSSCG00000023408	1.4e-07	+	184049136	184049347	0	1	211,	0	-6.85	-5.79	3.96
1	184135929	184136109	ENSSSCG00000023408	1.3e-07	+	184135929	184136109	0	1	180,	0	-6.87	-5.81	21.1
1	184136946	184137037	ENSSSCG00000023408	6.3e-12	+	184136946	184137037	0	1	91,	0	-11.2	-10	4.71
1	184379284	184392883	ENSSSCG00000032332	2.1e-07	+	184379284	184392883	0	2	34,177,	0,13422	-6.68	-5.63	23.8
1	184393001	184393092	ENSSSCG00000032332	0.0001	+	184393001	184393092	0	1	91,	0	-4	-3.1	8.83
1	184393420	184393511	ENSSSCG00000032332	0.00011	+	184393420	184393511	0	1	91,	0	-3.95	-3.05	14.9
1	184687812	184687992	ENSSSCG00000005057	3.5e-09	+	184687812	184687992	0	1	180,	0	-8.46	-7.33	28.5
1	184688680	184688920	ENSSSCG00000005057	4.7e-07	+	184688680	184688920	0	1	240,	0	-6.33	-5.29	4.6
1	184914390	184914690	ENSSSCG00000005060	6.3e-34	+	184914390	184914690	0	1	300,	0	-33.2	-31.6	3.05
1	184923589	184940247	ENSSSCG00000005060	6.3e-58	+	184923589	184940247	0	7	44,117,141,107,133,88,87,	0,6273,9499,11020,11920,13398,16571	-57.2	-55.4	4.07
1	184943442	184944189	ENSSSCG00000005060	1.3e-24	+	184943442	184944189	0	2	71,50,	0,697	-23.9	-22.4	3.15
1	184955954	184958159	ENSSSCG00000005060	7.9e-34	+	184955954	184958159	0	4	14,91,69,6,	0,908,1075,2199	-33.1	-31.5	3.23
1	184962247	184965711	ENSSSCG00000005060	3.6e-08	+	184962247	184965711	0	3	44,38,68,	0,1123,3396	-7.44	-6.36	1.79
1	184976556	184978372	ENSSSCG00000005060	7.9e-78	+	184976556	184978372	0	4	74,93,72,60,	0,184,1438,1756	-77.1	-75.1	4.05
1	186530135	186530610	ENSSSCG00000031332	1.3e-10	+	186530135	186530610	0	2	120,91,	0,384	-9.9	-8.73	34
1	186530729	186531150	ENSSSCG00000031332	3.2e-21	+	186530729	186531150	0	1	421,	0	-20.5	-19.1	9.57
1	187362402	187370022	ENSSSCG00000005072	5e-27	+	187362402	187370022	0	4	25,47,68,39,	0,3149,5865,7581	-26.3	-24.8	1.92
1	187426985	187437674	ENSSSCG00000005073	7.9e-32	+	187426985	187437674	0	5	160,251,198,85,54,	0,3501,6469,9712,10635	-31.1	-29.6	8.72
1	187440068	187440279	ENSSSCG00000005073	2.3e-09	+	187440068	187440279	0	1	211,	0	-8.63	-7.5	3.82
1	187726805	187727284	ENSSSCG00000031856	5e-17	+	187726805	187727284	0	1	479,	0	-16.3	-15	16.1
1	187727612	187727942	ENSSSCG00000031856	1.3e-16	+	187727612	187727942	0	1	330,	0	-15.9	-14.5	51.6
1	187728181	187728271	ENSSSCG00000031856	2.9e-06	+	187728181	187728271	0	1	90,	0	-5.54	-4.54	4.01
1	188467684	188469866	ENSSSCG00000005078	4.9e-10	+	188467684	188469866	0	3	33,59,118,	0,310,2064	-9.31	-8.16	3.31
1	188506942	188508511	ENSSSCG00000005078	7.9e-23	+	188506942	188508511	0	2	97,173,	0,1396	-22.1	-20.7	6.79
1	189121147	189121238	ENSSSCG00000005082	1.1e-05	+	189121147	189121238	0	1	91,	0	-4.96	-3.99	5.57
1	189137217	189137278	ENSSSCG00000005082	3.4e-05	+	189137217	189137278	0	1	61,	0	-4.47	-3.53	4.27
1	189249275	189249811	ENSSSCG00000005084	1.6e-16	+	189249275	189249811	0	2	135,136,	0,400	-15.8	-14.5	10.5
1	189279697	189280333	ENSSSCG00000005084	1e-53	+	189279697	189280333	0	2	20,581,	0,55	-53	-51.3	6.11
1	189280602	189287680	ENSSSCG00000005084	7.9e-19	+	189280602	189287680	0	3	8,118,54,	0,2814,7024	-18.1	-16.8	2.26
1	189290145	189290356	ENSSSCG00000005084	1e-61	+	189290145	189290356	0	1	211,	0	-61	-59.2	5.56
1	189748037	189763613	ENSSSCG00000005090	1e-38	+	189748037	189763613	0	3	36,104,99,	0,9449,15477	-38	-36.3	3.92
1	190206217	190206368	ENSSSCG00000005095	9.1e-07	+	190206217	190206368	0	1	151,	0	-6.04	-5.02	21.7
1	190438241	190438331	ENSSSCG00000005095	2.5e-05	+	190438241	190438331	0	1	90,	0	-4.61	-3.67	4.75
1	190438539	190438600	ENSSSCG00000005095	6.5e-07	+	190438539	190438600	0	1	61,	0	-6.19	-5.15	4.28
1	190703606	190709412	ENSSSCG00000005097	1.3e-08	+	190703606	190709412	0	2	101,80,	0,5726	-7.9	-6.8	7.74
1	191269977	191270126	ENSSSCG00000005103	9.5e-07	+	191269977	191270126	0	1	149,	0	-6.02	-5	4.21
1	191323823	191324751	ENSSSCG00000005105	2.2e-10	+	191323823	191324751	0	2	175,3,	0,925	-9.65	-8.49	2.35
1	191331024	191331290	ENSSSCG00000005105	2.5e-18	+	191331024	191331290	0	1	266,	0	-17.6	-16.3	6.79
1	196219432	196219612	ENSSSCG00000005126	5e-09	+	196219432	196219612	0	1	180,	0	-8.3	-7.18	17
1	196229660	196229811	ENSSSCG00000005127	2.4e-06	+	196229660	196229811	0	1	151,	0	-5.62	-4.62	20.4
1	196251598	196272623	ENSSSCG00000005127	1e-13	+	196251598	196272623	0	2	10,261,	0,20764	-13	-11.8	9.17
1	197309315	197309806	ENSSSCG00000005128	4e-16	+	197309315	197309806	0	1	491,	0	-15.4	-14.1	12.9
1	202536646	202536736	ENSSSCG00000005166	1.1e-05	+	202536646	202536736	0	1	90,	0	-4.95	-3.98	3.03
1	203767478	203767569	ENSSSCG00000005173	0.0005	+	203767478	203767569	0	1	91,	0	-3.3	-2.45	3.94
1	207190905	207208533	ENSSSCG00000005183	1e-116	+	207190905	207208533	0	8	26,105,63,97,76,229,119,93,	0,2534,3683,8966,10672,14748,16033,17535	-116	-114	11.1
1	207210990	207213417	ENSSSCG00000005183	4e-54	+	207210990	207213417	0	2	162,108,	0,2319	-53.4	-51.6	6.35
1	208182606	208182697	ENSSSCG00000005190	8.1e-05	+	208182606	208182697	0	1	91,	0	-4.09	-3.18	5.6
1	208183086	208183446	ENSSSCG00000005190	1.6e-33	+	208183086	208183446	0	1	360,	0	-32.8	-31.3	7.26
1	208189688	208189839	ENSSSCG00000005190	1.5e-10	+	208189688	208189839	0	1	151,	0	-9.82	-8.65	2.86
1	208420884	208421245	ENSSSCG00000005190	1e-117	+	208420884	208421245	0	1	361,	0	-117	-115	8.02
1	209254615	209258556	ENSSSCG00000005191	1.4e-06	+	209254615	209258556	0	3	134,90,106,	0,958,3835	-5.86	-4.84	6.25
1	209296274	209302813	ENSSSCG00000005191	7.6e-06	+	209296274	209302813	0	2	80,71,	0,6468	-5.12	-4.14	3.67
1	209333450	209334551	ENSSSCG00000005191	1.6e-16	+	209333450	209334551	0	3	4,84,183,	0,578,918	-15.8	-14.5	7.02
1	214009547	214009608	ENSSSCG00000005194	4.4e-05	+	214009547	214009608	0	1	61,	0	-4.36	-3.43	16.3
1	216108521	216108672	ENSSSCG00000005204	6e-07	+	216108521	216108672	0	1	151,	0	-6.22	-5.19	6.52
1	216109270	216109421	ENSSSCG00000005204	1.6e-05	+	216109270	216109421	0	1	151,	0	-4.79	-3.84	3.46
1	216109839	216110409	ENSSSCG00000005204	2e-31	+	216109839	216110409	0	1	570,	0	-30.7	-29.2	8.19
1	216115980	216116460	ENSSSCG00000005205	1e-12	+	216115980	216116460	0	1	480,	0	-12	-10.8	34
1	216176797	216177037	ENSSSCG00000005205	1.6e-19	+	216176797	216177037	0	1	240,	0	-18.8	-17.5	3.06
1	219001994	219002085	ENSSSCG00000005227	4.8e-06	+	219001994	219002085	0	1	91,	0	-5.32	-4.33	2.53
1	221521331	221521541	ENSSSCG00000005241	2.8e-08	+	221521331	221521541	0	1	210,	0	-7.56	-6.47	3.21
1	221634583	221635113	ENSSSCG00000005243	3.2e-22	+	221634583	221635113	0	2	322,155,	0,375	-21.5	-20.1	47.5
1	222577833	222578073	ENSSSCG00000005247	9.8e-10	+	222577833	222578073	0	1	240,	0	-9.01	-7.87	14.6
1	222612173	222612263	ENSSSCG00000005247	0.00012	+	222612173	222612263	0	1	90,	0	-3.91	-3.02	5.43
1	222715225	222720557	ENSSSCG00000005249	4e-21	+	222715225	222720557	0	3	2,153,25,	0,2115,5307	-20.4	-19	2.95
1	222720735	222724660	ENSSSCG00000005249	3.2e-93	+	222720735	222724660	0	2	90,329,	0,3596	-92.5	-90.5	14
1	223608513	223608724	ENSSSCG00000005255	1.9e-08	+	223608513	223608724	0	1	211,	0	-7.72	-6.63	3.67
1	229466187	229466398	ENSSSCG00000005277	1.3e-07	+	229466187	229466398	0	1	211,	0	-6.89	-5.83	24.4
1	229466487	229466548	ENSSSCG00000005277	3.5e-05	+	229466487	229466548	0	1	61,	0	-4.45	-3.51	6.79
1	232503131	232503222	ENSSSCG00000005288	0.0001	+	232503131	232503222	0	1	91,	0	-4	-3.1	3.06
1	235794051	235794321	ENSSSCG00000005297	6.3e-25	+	235794051	235794321	0	1	270,	0	-24.2	-22.7	2.47
1	235797352	235797653	ENSSSCG00000005297	1e-112	+	235797352	235797653	0	1	301,	0	-112	-110	4.03
1	236265960	236266081	ENSSSCG00000005308	1.8e-08	+	236265960	236266081	0	1	121,	0	-7.75	-6.65	27.2
1	236309783	236309934	ENSSSCG00000005308	3.1e-06	+	236309783	236309934	0	1	151,	0	-5.51	-4.51	2.01
1	236310563	236310684	ENSSSCG00000005308	1.1e-08	+	236310563	236310684	0	1	121,	0	-7.97	-6.87	3.43
1	236321251	236321792	ENSSSCG00000005308	3.2e-95	+	236321251	236321792	0	1	541,	0	-94.5	-92.5	25.1
1	236344867	236345967	ENSSSCG00000005310	1e-145	+	236344867	236345967	0	1	1100,	0	-145	-143	11.4
1	236383285	236383636	ENSSSCG00000005313	5e-34	+	236383285	236383636	0	2	51,218,	0,133	-33.3	-31.8	5.89
1	236451741	236454438	ENSSSCG00000005318	7.9e-24	+	236451741	236454438	0	3	52,90,68,	0,168,2629	-23.1	-21.6	6.11
1	236456196	236456497	ENSSSCG00000005318	3.2e-19	+	236456196	236456497	0	1	301,	0	-18.5	-17.2	3.49
1	236583007	236583395	ENSSSCG00000005325	1.9e-07	+	236583007	236583395	0	1	388,	0	-6.72	-5.66	6.79
1	236971709	236990679	ENSSSCG00000037131	1e-157	+	236971709	236990679	0	5	140,38,118,112,43,	0,7837,10265,15237,18927	-157	-155	5.64
1	238067112	238067232	ENSSSCG00000005346	3.1e-05	+	238067112	238067232	0	1	120,	0	-4.51	-3.57	3.4
1	238219209	238219418	ENSSSCG00000005347	7.9e-13	+	238219209	238219418	0	1	209,	0	-12.1	-10.9	34.6
1	238567618	238567738	ENSSSCG00000005356	0.00074	+	238567618	238567738	0	1	120,	0	-3.13	-2.3	12.2
1	238628116	238628355	ENSSSCG00000005356	2e-12	+	238628116	238628355	0	1	239,	0	-11.7	-10.4	8.15
1	239337249	239337400	ENSSSCG00000005364	2.1e-06	+	239337249	239337400	0	1	151,	0	-5.68	-4.67	6.11
1	239361020	239361200	ENSSSCG00000005364	2.2e-05	+	239361020	239361200	0	1	180,	0	-4.65	-3.7	3.56
1	239425194	239435573	ENSSSCG00000023010	1.3e-15	+	239425194	239435573	0	3	112,90,97,	0,9305,10282	-14.9	-13.6	1.5
1	239467405	239467704	ENSSSCG00000023010	1e-238	+	239467405	239467704	0	1	299,	0	-238	-236	4.6
1	239862215	239881926	ENSSSCG00000005373	0	+	239862215	239881926	0	4	189,260,174,33,	0,2362,4283,19678	-922	#NAME?	10.7
1	240754930	240755111	ENSSSCG00000005380	1.6e-19	+	240754930	240755111	0	1	181,	0	-18.8	-17.4	3.01
1	241761078	241761437	ENSSSCG00000005386	7.9e-17	+	241761078	241761437	0	1	359,	0	-16.1	-14.8	10.4
1	242032912	242033302	ENSSSCG00000005388	3.9e-07	+	242032912	242033302	0	1	390,	0	-6.41	-5.37	6.65
1	242051866	242052017	ENSSSCG00000005388	5.4e-05	+	242051866	242052017	0	1	151,	0	-4.27	-3.35	6.56
1	242184124	242193577	ENSSSCG00000005391	1.3e-16	+	242184124	242193577	0	2	259,12,	0,9441	-15.9	-14.6	4.85
1	242193666	242193997	ENSSSCG00000005391	2.5e-14	+	242193666	242193997	0	1	331,	0	-13.6	-12.4	3.91
1	242310314	242310885	ENSSSCG00000005391	1e-186	+	242310314	242310885	0	1	571,	0	-186	-184	4.66
1	242310303	242318237	ENSSSCG00000037954	0	+	242310303	242318237	0	2	490,585,	0,7349	-579	#NAME?	10.7
1	242318802	242319191	ENSSSCG00000037954	1e-116	+	242318802	242319191	0	1	389,	0	-116	-113	5.03
1	243115263	243115324	ENSSSCG00000034239	0.00019	+	243115263	243115324	0	1	61,	0	-3.72	-2.84	2.94
1	243242286	243242760	ENSSSCG00000005399	6e-07	+	243242286	243242760	0	3	4,78,8,	0,191,466	-6.22	-5.19	9.28
1	243246316	243248896	ENSSSCG00000005399	2.5e-28	+	243246316	243248896	0	3	354,118,97,	0,1765,2483	-27.6	-26.1	8.19
1	245440758	245440849	ENSSSCG00000005403	4.5e-05	+	245440758	245440849	0	1	91,	0	-4.35	-3.42	3.9
1	245440907	245443247	ENSSSCG00000005403	1.8e-06	+	245440907	245443247	0	3	25,144,12,	0,853,2328	-5.74	-4.73	4.3
1	246832599	246836594	ENSSSCG00000005426	0.0014	+	246832599	246836594	0	3	39,33,19,	0,678,3976	-2.86	-2.05	6.79
1	248095042	248095103	ENSSSCG00000031592	5e-07	+	248095042	248095103	0	1	61,	0	-6.3	-5.26	7.64
1	248179093	248179184	ENSSSCG00000031592	0.00021	+	248179093	248179184	0	1	91,	0	-3.67	-2.79	2.82
1	248448261	248448561	ENSSSCG00000005436	5e-12	+	248448261	248448561	0	1	300,	0	-11.3	-10.1	2.38
1	248485341	248492556	ENSSSCG00000005436	5e-98	+	248485341	248492556	0	3	39,171,270,	0,743,6945	-97.3	-95.2	8.89
1	251154830	251154981	ENSSSCG00000033120	4.6e-10	+	251154830	251154981	0	1	151,	0	-9.34	-8.18	3.37
1	251155309	251155460	ENSSSCG00000033120	1.5e-09	+	251155309	251155460	0	1	151,	0	-8.82	-7.68	3.21
1	251155789	251156000	ENSSSCG00000033120	1.3e-17	+	251155789	251156000	0	1	211,	0	-16.9	-15.6	6.64
1	251156089	251156329	ENSSSCG00000033120	3.2e-24	+	251156089	251156329	0	1	240,	0	-23.5	-22	7.31
1	251156478	251186750	ENSSSCG00000033120	3.2e-59	+	251156478	251186750	0	4	554,179,39,578,	0,17655,23152,29694	-58.5	-56.7	13
1	251186929	251187469	ENSSSCG00000033120	7.9e-31	+	251186929	251187469	0	1	540,	0	-30.1	-28.6	8.71
1	251188367	251188938	ENSSSCG00000033120	1.3e-22	+	251188367	251188938	0	1	571,	0	-21.9	-20.5	4.61
1	251751402	251751492	ENSSSCG00000005456	1.3e-07	+	251751402	251751492	0	1	90,	0	-6.89	-5.83	24.4
1	252442500	252443814	ENSSSCG00000005460	1e-11	+	252442500	252443814	0	2	3,146,	0,1168	-11	-9.8	3.31
1	253545330	253549569	ENSSSCG00000005471	0.00011	+	253545330	253549569	0	2	149,2,	0,4237	-3.95	-3.05	14.9
1	253549866	253549927	ENSSSCG00000005471	0.00024	+	253549866	253549927	0	1	61,	0	-3.62	-2.74	13.6
1	253804172	253804322	ENSSSCG00000023714	1.1e-05	+	253804172	253804322	0	1	150,	0	-4.95	-3.99	4.98
1	254153341	254153611	ENSSSCG00000005480	1.8e-08	+	254153341	254153611	0	1	270,	0	-7.75	-6.66	6.22
1	254154028	254154268	ENSSSCG00000005480	7.1e-08	+	254154028	254154268	0	1	240,	0	-7.15	-6.08	12.6
1	254155284	254155434	ENSSSCG00000005480	9.1e-07	+	254155284	254155434	0	1	150,	0	-6.04	-5.02	21.7
1	254193465	254193974	ENSSSCG00000005481	1e-162	+	254193465	254193974	0	1	509,	0	-162	-160	124
1	254209762	254211326	ENSSSCG00000005481	1.3e-71	+	254209762	254211326	0	2	26,483,	0,1081	-70.9	-69	9.13
1	254211564	254211774	ENSSSCG00000005481	7.9e-21	+	254211564	254211774	0	1	210,	0	-20.1	-18.7	11.2
1	254671705	254671945	ENSSSCG00000005484	2.5e-07	+	254671705	254671945	0	1	240,	0	-6.61	-5.56	9.73
1	254672394	254672694	ENSSSCG00000005484	2.1e-07	+	254672394	254672694	0	1	300,	0	-6.67	-5.61	17
1	254672813	254672964	ENSSSCG00000005484	4.8e-06	+	254672813	254672964	0	1	151,	0	-5.32	-4.34	4.64
1	254782321	254782501	ENSSSCG00000005487	2.1e-07	+	254782321	254782501	0	1	180,	0	-6.68	-5.63	23.8
1	254881116	254892430	ENSSSCG00000005487	1.5e-06	+	254881116	254892430	0	4	31,54,108,47,	0,1838,6283,11267	-5.83	-4.82	21.1
1	254895147	254899048	ENSSSCG00000005487	4.4e-05	+	254895147	254899048	0	2	15,45,	0,3856	-4.36	-3.43	16.3
1	255151892	255154665	ENSSSCG00000031577	1.6e-38	+	255151892	255154665	0	2	187,83,	0,2690	-37.8	-36.2	2.81
1	255192426	255192546	ENSSSCG00000032835	0.00041	+	255192426	255192546	0	1	120,	0	-3.39	-2.53	4.92
1	257064312	257064372	ENSSSCG00000005501	0.00011	+	257064312	257064372	0	1	60,	0	-3.94	-3.04	4.3
1	257064759	257064910	ENSSSCG00000005501	2.6e-07	+	257064759	257064910	0	1	151,	0	-6.59	-5.54	6.79
1	260869453	260869543	ENSSSCG00000039972	8.1e-05	+	260869453	260869543	0	1	90,	0	-4.09	-3.18	5.6
1	260870652	260870802	ENSSSCG00000039972	0.0001	+	260870652	260870802	0	1	150,	0	-4	-3.1	3.24
1	260894331	260894570	ENSSSCG00000039972	1e-10	+	260894331	260894570	0	1	239,	0	-9.99	-8.82	6.19
1	260894808	260894958	ENSSSCG00000039972	2.2e-05	+	260894808	260894958	0	1	150,	0	-4.66	-3.71	3.46
1	261345218	261346705	ENSSSCG00000037508	2e-13	+	261345218	261346705	0	2	8,52,	0,1435	-12.7	-11.5	1.86
1	261367643	261369030	ENSSSCG00000037508	5e-95	+	261367643	261369030	0	2	133,48,	0,1339	-94.3	-92.3	2.03
1	261847596	261847835	ENSSSCG00000005524	4e-16	+	261847596	261847835	0	1	239,	0	-15.4	-14.1	4.59
1	261848789	261857024	ENSSSCG00000005524	2.5e-27	+	261848789	261857024	0	5	79,194,88,26,121,	0,2059,7213,8068,8114	-26.6	-25.1	6.92
1	262353091	262355862	ENSSSCG00000005532	8.1e-05	+	262353091	262355862	0	2	50,40,	0,2731	-4.09	-3.18	5.6
1	262406614	262406675	ENSSSCG00000005532	2.4e-08	+	262406614	262406675	0	1	61,	0	-7.62	-6.53	2.74
1	264020026	264027212	ENSSSCG00000020743	2e-18	+	264020026	264027212	0	3	8,72,191,	0,685,6995	-17.7	-16.4	4.6
1	265134598	265138928	ENSSSCG00000005587	1e-05	+	265134598	265138928	0	3	65,63,52,	0,990,4278	-4.99	-4.02	6.45
1	265599983	265601121	ENSSSCG00000005593	2.5e-57	+	265599983	265601121	0	2	756,262,	0,876	-56.6	-54.8	8.12
1	265652120	265653633	ENSSSCG00000005596	2.5e-17	+	265652120	265653633	0	2	173,183,	0,1330	-16.6	-15.3	4.17
1	265653780	265653900	ENSSSCG00000005596	3.3e-08	+	265653780	265653900	0	1	120,	0	-7.48	-6.39	5.98
1	266024521	266024732	ENSSSCG00000005602	1.3e-13	+	266024521	266024732	0	1	211,	0	-12.9	-11.7	4.95
1	267102773	267103341	ENSSSCG00000036926	1.6e-29	+	267102773	267103341	0	1	568,	0	-28.8	-27.3	6.88
1	267103579	267103730	ENSSSCG00000036926	1e-05	+	267103579	267103730	0	1	151,	0	-4.99	-4.02	10.5
1	267104176	267104685	ENSSSCG00000036926	2e-75	+	267104176	267104685	0	1	509,	0	-74.7	-72.8	12.9
1	267408683	267409254	ENSSSCG00000032752	2.1e-09	+	267408683	267409254	0	1	571,	0	-8.67	-7.54	8.28
1	267409522	267409673	ENSSSCG00000032752	3.3e-06	+	267409522	267409673	0	1	151,	0	-5.48	-4.49	5.32
1	267410631	267410692	ENSSSCG00000032752	0.00012	+	267410631	267410692	0	1	61,	0	-3.91	-3.02	5.43
1	267459559	267459678	ENSSSCG00000031426	0.00012	+	267459559	267459678	0	1	119,	0	-3.92	-3.02	5.66
1	267460326	267460504	ENSSSCG00000031426	2.6e-06	+	267460326	267460504	0	1	178,	0	-5.59	-4.59	11.5
1	267958764	267959360	ENSSSCG00000005611	2.5e-65	+	267958764	267959360	0	1	596,	0	-64.6	-62.8	8.12
1	268276840	268277020	ENSSSCG00000005621	4e-16	+	268276840	268277020	0	1	180,	0	-15.4	-14.1	27.5
1	268280578	268280758	ENSSSCG00000005621	6.3e-13	+	268280578	268280758	0	1	180,	0	-12.2	-11	3
1	268569561	268571619	ENSSSCG00000005636	6.3e-18	+	268569561	268571619	0	2	30,151,	0,1907	-17.2	-15.8	3.6
1	268575079	268575289	ENSSSCG00000005636	5e-43	+	268575079	268575289	0	1	210,	0	-42.3	-40.6	4.91
1	268619546	268619607	ENSSSCG00000022295	6.6e-08	+	268619546	268619607	0	1	61,	0	-7.18	-6.1	13.9
1	268726190	268726428	ENSSSCG00000032748	1e-25	+	268726190	268726428	0	1	238,	0	-25	-23.6	5.43
1	268767870	268767931	ENSSSCG00000005646	5.1e-08	+	268767870	268767931	0	1	61,	0	-7.29	-6.2	2.53
1	268787669	268787849	ENSSSCG00000005648	9.8e-10	+	268787669	268787849	0	1	180,	0	-9.01	-7.87	16.6
1	268877418	268878663	ENSSSCG00000005651	7.8e-07	+	268877418	268878663	0	3	66,117,88,	0,188,1157	-6.11	-5.08	7.47
1	268881262	268885969	ENSSSCG00000005651	2.9e-08	+	268881262	268885969	0	4	106,111,105,159,	0,2853,3115,4548	-7.54	-6.45	7.47
1	268887319	268887470	ENSSSCG00000005651	6.5e-06	+	268887319	268887470	0	1	151,	0	-5.19	-4.21	13.6
1	268902210	268905746	ENSSSCG00000005652	1.3e-10	+	268902210	268905746	0	2	78,132,	0,3404	-9.89	-8.72	5.36
1	268906857	268908145	ENSSSCG00000005652	9.8e-08	+	268906857	268908145	0	2	5,146,	0,1142	-7.01	-5.94	4.62
1	268954498	268956465	ENSSSCG00000005654	1.1e-05	+	268954498	268956465	0	2	83,38,	0,1929	-4.94	-3.98	2.31
1	268964667	268964758	ENSSSCG00000005654	5.5e-07	+	268964667	268964758	0	1	91,	0	-6.26	-5.23	2.54
1	268967166	268973231	ENSSSCG00000005654	3.2e-23	+	268967166	268973231	0	6	11,149,60,199,105,16,	0,1045,2226,3361,5516,6049	-22.5	-21.1	5.63
1	268980472	268980963	ENSSSCG00000005654	7.9e-18	+	268980472	268980963	0	3	43,198,30,	0,161,461	-17.1	-15.8	3.54
1	268990179	268991445	ENSSSCG00000005654	6.3e-11	+	268990179	268991445	0	3	26,121,94,	0,823,1172	-10.2	-9.03	2.76
1	268997170	268997231	ENSSSCG00000005654	0.0001	+	268997170	268997231	0	1	61,	0	-3.98	-3.08	1.93
1	269002226	269002497	ENSSSCG00000005654	3.2e-26	+	269002226	269002497	0	1	271,	0	-25.5	-24	13.8
1	269056716	269058313	ENSSSCG00000005656	7.6e-10	+	269056716	269058313	0	2	73,18,	0,1579	-9.12	-7.97	3.06
1	269060583	269062724	ENSSSCG00000005656	1e-220	+	269060583	269062724	0	3	126,106,67,	0,219,2074	-220	-217	4.88
1	269157548	269157788	ENSSSCG00000005661	7.9e-27	+	269157548	269157788	0	1	240,	0	-26.1	-24.6	14.4
1	269209684	269212940	ENSSSCG00000005664	1.1e-05	+	269209684	269212940	0	2	89,61,	0,3195	-4.96	-3.99	7.47
1	269229021	269229142	ENSSSCG00000005664	2.1e-09	+	269229021	269229142	0	1	121,	0	-8.68	-7.55	4.24
1	269229350	269229590	ENSSSCG00000005664	4e-24	+	269229350	269229590	0	1	240,	0	-23.4	-22	11.5
1	269236710	269237279	ENSSSCG00000005664	4e-49	+	269236710	269237279	0	1	569,	0	-48.4	-46.7	18.9
1	269236703	269237271	ENSSSCG00000005665	1.6e-49	+	269236703	269237271	0	1	568,	0	-48.8	-47.1	17.6
1	269382654	269382895	ENSSSCG00000031669	4.4e-08	+	269382654	269382895	0	1	241,	0	-7.36	-6.28	8.49
1	269401887	269402007	ENSSSCG00000005672	9.8e-08	+	269401887	269402007	0	1	120,	0	-7.01	-5.94	10.2
1	269827120	269828163	ENSSSCG00000005678	1e-137	+	269827120	269828163	0	2	5,257,	0,786	-137	-134	33.6
1	269902349	269902468	ENSSSCG00000005680	0.00011	+	269902349	269902468	0	1	119,	0	-3.94	-3.04	5.66
1	269971088	269971989	ENSSSCG00000005683	4e-19	+	269971088	269971989	0	2	29,242,	0,659	-18.4	-17.1	5.84
1	270242688	270251485	ENSSSCG00000038868	5e-54	+	270242688	270251485	0	2	17,522,	0,8275	-53.3	-51.5	23
1	270331244	270331304	ENSSSCG00000039311	0.00047	+	270331244	270331304	0	1	60,	0	-3.33	-2.48	12.9
1	270652666	270652787	ENSSSCG00000005702	5.5e-07	+	270652666	270652787	0	1	121,	0	-6.26	-5.22	22.4
1	270748595	270750428	ENSSSCG00000005704	0.00032	+	270748595	270750428	0	2	90,29,	0,1804	-3.49	-2.63	3.31
1	270757259	270757526	ENSSSCG00000005704	2e-12	+	270757259	270757526	0	1	267,	0	-11.7	-10.5	4.67
1	270762872	270763173	ENSSSCG00000005706	1.5e-06	+	270762872	270763173	0	1	301,	0	-5.83	-4.82	11.2
1	270903501	270903712	ENSSSCG00000005706	9.5e-09	+	270903501	270903712	0	1	211,	0	-8.02	-6.91	3.55
1	270903831	270904102	ENSSSCG00000005706	3.1e-07	+	270903831	270904102	0	1	271,	0	-6.51	-5.46	4.28
1	270904370	270904881	ENSSSCG00000005706	6.3e-28	+	270904370	270904881	0	1	511,	0	-27.2	-25.7	6.59
1	270905060	270905270	ENSSSCG00000005706	4e-13	+	270905060	270905270	0	1	210,	0	-12.4	-11.2	8.54
1	270905929	270906110	ENSSSCG00000005706	1.2e-10	+	270905929	270906110	0	1	181,	0	-9.93	-8.76	3.7
1	271269287	271269467	ENSSSCG00000005713	4e-12	+	271269287	271269467	0	1	180,	0	-11.4	-10.2	2.2
1	271282650	271284466	ENSSSCG00000005713	1e-209	+	271282650	271284466	0	2	1005,11,	0,1805	-209	-206	16.6
1	271336804	271336865	ENSSSCG00000005715	2.7e-05	+	271336804	271336865	0	1	61,	0	-4.57	-3.63	17
1	271389805	271392377	ENSSSCG00000005715	0.00016	+	271389805	271392377	0	2	49,12,	0,2560	-3.8	-2.91	2.63
1	271408550	271409869	ENSSSCG00000005715	1e-55	+	271408550	271409869	0	1	1319,	0	-55	-53.2	18.1
1	271410047	271410288	ENSSSCG00000005715	1e-19	+	271410047	271410288	0	1	241,	0	-19	-17.6	8.62
1	271425563	271427053	ENSSSCG00000005715	2.5e-19	+	271425563	271427053	0	2	39,291,	0,1199	-18.6	-17.2	4.05
1	271427322	271427802	ENSSSCG00000005715	1e-32	+	271427322	271427802	0	1	480,	0	-32	-30.5	9.82
1	271430106	271430407	ENSSSCG00000005715	6.3e-34	+	271430106	271430407	0	1	301,	0	-33.2	-31.6	4.8
1	271443886	271444211	ENSSSCG00000005716	5.4e-06	+	271443886	271444211	0	2	91,30,	0,295	-5.27	-4.29	3.7
1	271448117	271448328	ENSSSCG00000005716	4e-16	+	271448117	271448328	0	1	211,	0	-15.4	-14.1	32.6
1	272461880	272462031	ENSSSCG00000005731	4.4e-05	+	272461880	272462031	0	1	151,	0	-4.36	-3.43	16.3
1	272463168	272463349	ENSSSCG00000005731	6.3e-11	+	272463168	272463349	0	1	181,	0	-10.2	-9.02	11
1	272758521	272759650	ENSSSCG00000032110	3.2e-38	+	272758521	272759650	0	3	52,114,225,	0,267,904	-37.5	-35.9	55.3
1	272965046	272965680	ENSSSCG00000035904	0	+	272965046	272965680	0	3	16,70,214,	0,270,420	-624	#NAME?	2.74
1	272976865	272977226	ENSSSCG00000038459	7.9e-85	+	272976865	272977226	0	1	361,	0	-84.1	-82.1	7.42
1	273011802	273011964	ENSSSCG00000031407	4.8e-06	+	273011802	273011964	0	2	68,82,	0,80	-5.32	-4.33	16.3
1	273154866	273155016	ENSSSCG00000026425	3.5e-05	+	273154866	273155016	0	1	150,	0	-4.45	-3.52	3.53
1	273576198	273576318	ENSSSCG00000024912	1.5e-08	+	273576198	273576318	0	1	120,	0	-7.82	-6.71	3.5
1	273577005	273577185	ENSSSCG00000024912	3.8e-07	+	273577005	273577185	0	1	180,	0	-6.42	-5.37	9.51
1	273577543	273577634	ENSSSCG00000024912	4.4e-05	+	273577543	273577634	0	1	91,	0	-4.36	-3.43	16.3
1	273776866	273785142	ENSSSCG00000038220	1e-113	+	273776866	273785142	0	2	164,106,	0,8170	-113	-111	7.8
1	273792410	273794471	ENSSSCG00000038220	2e-67	+	273792410	273794471	0	2	47,433,	0,1628	-66.7	-64.8	6.01
1	273794530	273794800	ENSSSCG00000038220	1.3e-43	+	273794530	273794800	0	1	270,	0	-42.9	-41.2	16.4
1	273796235	273796416	ENSSSCG00000038220	4.2e-07	+	273796235	273796416	0	1	181,	0	-6.38	-5.34	2.14
1	273796864	273797613	ENSSSCG00000038220	1e-124	+	273796864	273797613	0	1	749,	0	-124	-121	56.4
1	273997956	273999773	ENSSSCG00000005751	6.3e-78	+	273997956	273999773	0	3	46,138,117,	0,1074,1700	-77.2	-75.3	5.46
1	273999862	274000910	ENSSSCG00000005751	1e-36	+	273999862	274000910	0	2	31,149,	0,899	-36	-34.4	3.43
1	274054787	274058292	ENSSSCG00000005751	6.3e-88	+	274054787	274058292	0	4	73,108,54,6,	0,2215,3237,3499	-87.2	-85.2	6.84
1	274076181	274082908	ENSSSCG00000005751	6.3e-25	+	274076181	274082908	0	2	4,147,	0,6580	-24.2	-22.8	2.98
1	274260184	274260844	ENSSSCG00000029715	1.6e-75	+	274260184	274260844	0	1	660,	0	-74.8	-72.8	17.5
1	122167	122258	ENSSSCG00000029697	1.9e-05	-	122167	122258	0	1	91,	0	-4.73	-3.78	2.93
1	512975	513036	ENSSSCG00000004010	8.1e-05	-	512975	513036	0	1	61,	0	-4.09	-3.18	3.96
1	577748	577957	ENSSSCG00000038931	2e-13	-	577748	577957	0	1	209,	0	-12.7	-11.5	5.14
1	1584149	1584839	ENSSSCG00000004018	1e-141	-	1584149	1584839	0	1	690,	0	-141	-139	35.2
1	4775776	4822391	ENSSSCG00000004029	5e-21	-	4775776	4822391	0	3	122,39,20,	0,30824,46595	-20.3	-18.9	3.1
1	4882203	4882504	ENSSSCG00000004029	6.6e-09	-	4882203	4882504	0	1	301,	0	-8.18	-7.07	28.5
1	4883180	4883331	ENSSSCG00000004029	7.9e-07	-	4883180	4883331	0	1	151,	0	-6.1	-5.07	5.43
1	4883569	4883750	ENSSSCG00000004029	1.6e-11	-	4883569	4883750	0	1	181,	0	-10.8	-9.58	36.7
1	6951342	6951673	ENSSSCG00000004037	1.6e-14	-	6951342	6951673	0	1	331,	0	-13.8	-12.5	8.4
1	6952301	6952422	ENSSSCG00000004037	0.00031	-	6952301	6952422	0	1	121,	0	-3.51	-2.65	3.85
1	7369239	7369839	ENSSSCG00000004044	1e-107	-	7369239	7369839	0	1	600,	0	-107	-105	17.8
1	7600473	7600713	ENSSSCG00000004049	5.1e-10	-	7600473	7600713	0	1	240,	0	-9.29	-8.14	2.97
1	7623291	7623739	ENSSSCG00000004050	2e-51	-	7623291	7623739	0	1	448,	0	-50.7	-49	7.7
1	7630294	7630661	ENSSSCG00000004050	2e-14	-	7630294	7630661	0	2	66,84,	0,283	-13.7	-12.4	2.83
1	8047611	8047842	ENSSSCG00000004052	9.3e-05	-	8047611	8047842	0	3	32,102,47,	0,59,184	-4.03	-3.13	3.73
1	8655509	8657308	ENSSSCG00000031776	1.3e-17	-	8655509	8657308	0	2	57,571,	0,1228	-16.9	-15.6	9.76
1	8657666	8657935	ENSSSCG00000031776	3.2e-15	-	8657666	8657935	0	1	269,	0	-14.5	-13.2	9.37
1	8658657	8658917	ENSSSCG00000031776	1.1e-05	-	8658657	8658917	0	2	119,121,	0,139	-4.96	-3.99	9.51
1	9130723	9131053	ENSSSCG00000030535	6.3e-36	-	9130723	9131053	0	1	330,	0	-35.2	-33.6	11.3
1	9351843	9351994	ENSSSCG00000035027	3.9e-06	-	9351843	9351994	0	1	151,	0	-5.41	-4.42	19.7
1	9792950	9793100	ENSSSCG00000004064	2.8e-06	-	9792950	9793100	0	1	150,	0	-5.55	-4.55	6.96
1	9793339	9793968	ENSSSCG00000004064	6.3e-28	-	9793339	9793968	0	1	629,	0	-27.2	-25.7	17.8
1	9794386	9794687	ENSSSCG00000004064	3.2e-67	-	9794386	9794687	0	1	301,	0	-66.5	-64.6	55.3
1	11648985	11649255	ENSSSCG00000004065	1.7e-05	-	11648985	11649255	0	1	270,	0	-4.78	-3.83	5.6
1	12041041	12041640	ENSSSCG00000004070	2e-25	-	12041041	12041640	0	1	599,	0	-24.7	-23.3	11.9
1	14906822	14909025	ENSSSCG00000031733	2e-86	-	14906822	14909025	0	2	47,911,	0,1292	-85.7	-83.7	8.23
1	14909861	14910521	ENSSSCG00000031733	7.9e-22	-	14909861	14910521	0	2	381,278,	0,382	-21.1	-19.6	5.06
1	14910580	14911269	ENSSSCG00000031733	2e-56	-	14910580	14911269	0	1	689,	0	-55.7	-53.9	10.5
1	14911380	14912789	ENSSSCG00000031733	1.6e-45	-	14911380	14912789	0	2	610,737,	0,672	-44.8	-43.1	14.3
1	15345169	15345230	ENSSSCG00000032778	3.2e-05	-	15345169	15345230	0	1	61,	0	-4.49	-3.56	9.17
1	15352794	15353005	ENSSSCG00000032778	1.5e-07	-	15352794	15353005	0	1	211,	0	-6.81	-5.75	17.7
1	15442959	15443110	ENSSSCG00000032778	1.7e-05	-	15442959	15443110	0	1	151,	0	-4.78	-3.82	17.7
1	15869440	15949630	ENSSSCG00000004094	8.5e-09	-	15869440	15949630	0	4	4,33,84,117,	0,20170,21851,80073	-8.07	-6.96	4.17
1	16249398	16249489	ENSSSCG00000004103	5e-11	-	16249398	16249489	0	1	91,	0	-10.3	-9.17	9.17
1	16534911	16535092	ENSSSCG00000004110	1e-17	-	16534911	16535092	0	1	181,	0	-17	-15.7	4.03
1	16558864	16559015	ENSSSCG00000004110	2.8e-08	-	16558864	16559015	0	1	151,	0	-7.56	-6.47	2.31
1	16559971	16560211	ENSSSCG00000004110	3.2e-30	-	16559971	16560211	0	1	240,	0	-29.5	-28	5.47
1	16584549	16584700	ENSSSCG00000004110	1e-14	-	16584549	16584700	0	1	151,	0	-14	-12.8	38.7
1	16601150	16611219	ENSSSCG00000004110	1e-39	-	16601150	16611219	0	2	39,350,	0,9719	-39	-37.4	59.1
1	17309484	17309724	ENSSSCG00000033175	6.2e-08	-	17309484	17309724	0	1	240,	0	-7.21	-6.13	10.4
1	17313970	17314270	ENSSSCG00000033175	1.9e-09	-	17313970	17314270	0	1	300,	0	-8.71	-7.57	8.15
1	20851026	20852982	ENSSSCG00000004123	6.3e-13	-	20851026	20852982	0	2	31,150,	0,1806	-12.2	-11	8.44
1	21414782	21415080	ENSSSCG00000004130	1.6e-11	-	21414782	21415080	0	2	56,123,	0,175	-10.8	-9.64	3.44
1	21445422	21445663	ENSSSCG00000004132	1.3e-15	-	21445422	21445663	0	1	241,	0	-14.9	-13.6	6.73
1	21472268	21485685	ENSSSCG00000004132	2e-30	-	21472268	21485685	0	4	121,62,56,152,	0,2839,8166,13265	-29.7	-28.1	6.18
1	25329830	25330039	ENSSSCG00000004144	5.6e-10	-	25329830	25330039	0	1	209,	0	-9.25	-8.1	3.29
1	25330128	25330635	ENSSSCG00000004144	1e-125	-	25330128	25330635	0	1	507,	0	-125	-123	13.8
1	26475518	26475609	ENSSSCG00000004154	2.7e-05	-	26475518	26475609	0	1	91,	0	-4.57	-3.63	17
1	27961283	27961373	ENSSSCG00000004165	7.1e-08	-	27961283	27961373	0	1	90,	0	-7.15	-6.08	7.2
1	27961671	27961881	ENSSSCG00000004165	5e-18	-	27961671	27961881	0	1	210,	0	-17.3	-16	11.5
1	30264530	30264860	ENSSSCG00000034139	4e-13	-	30264530	30264860	0	1	330,	0	-12.4	-11.2	8.32
1	30920754	30921307	ENSSSCG00000004177	4e-94	-	30920754	30921307	0	2	135,15,	0,538	-93.4	-91.4	3.62
1	31726335	31726695	ENSSSCG00000004193	7.9e-18	-	31726335	31726695	0	1	360,	0	-17.1	-15.7	3.5
1	33282475	33284392	ENSSSCG00000004203	0.00028	-	33282475	33284392	0	2	24,67,	0,1850	-3.56	-2.69	5.09
1	33870955	33879406	ENSSSCG00000033894	6.3e-44	-	33870955	33879406	0	3	61,211,59,	0,6872,8392	-43.2	-41.5	5.49
1	35910360	35911319	ENSSSCG00000004217	1e-66	-	35910360	35911319	0	1	959,	0	-66	-64.2	7.96
1	35986080	36027058	ENSSSCG00000004218	2.9e-06	-	35986080	36027058	0	2	98,82,	0,40896	-5.54	-4.54	4.24
1	37093258	37093349	ENSSSCG00000004222	3.2e-06	-	37093258	37093349	0	1	91,	0	-5.5	-4.5	5.98
1	37093407	37093558	ENSSSCG00000004222	3.5e-05	-	37093407	37093558	0	1	151,	0	-4.45	-3.52	3.55
1	37794061	37794211	ENSSSCG00000021149	6.9e-05	-	37794061	37794211	0	1	150,	0	-4.16	-3.24	6.11
1	37911522	37911673	ENSSSCG00000021149	0.0001	-	37911522	37911673	0	1	151,	0	-3.98	-3.08	5.09
1	40990346	40990406	ENSSSCG00000004241	1.5e-06	-	40990346	40990406	0	1	60,	0	-5.81	-4.8	6.34
1	40990465	40990943	ENSSSCG00000004241	5e-51	-	40990465	40990943	0	1	478,	0	-50.3	-48.5	10.1
1	40991270	40991331	ENSSSCG00000004241	3.5e-06	-	40991270	40991331	0	1	61,	0	-5.46	-4.46	2.85
1	44185988	44186139	ENSSSCG00000020885	2.9e-08	-	44185988	44186139	0	1	151,	0	-7.54	-6.45	26.5
1	44555214	44557797	ENSSSCG00000004255	1.6e-45	-	44555214	44557797	0	2	8,290,	0,2293	-44.8	-43.1	11.8
1	54567545	54569110	ENSSSCG00000004294	7.9e-15	-	54567545	54569110	0	2	204,36,	0,1529	-14.1	-12.9	4.29
1	54569796	54570036	ENSSSCG00000004294	2e-29	-	54569796	54570036	0	1	240,	0	-28.7	-27.2	27.8
1	57376721	57376961	ENSSSCG00000004318	2.5e-40	-	57376721	57376961	0	1	240,	0	-39.6	-37.9	5.09
1	57393663	57423957	ENSSSCG00000004318	5e-91	-	57393663	57423957	0	4	73,296,129,312,	0,8262,23953,29982	-90.3	-88.3	16.8
1	57651859	57652418	ENSSSCG00000004324	3.2e-36	-	57651859	57652418	0	1	559,	0	-35.5	-33.9	6.03
1	57669593	57670839	ENSSSCG00000004328	1.3e-10	-	57669593	57670839	0	2	110,101,	0,1145	-9.88	-8.71	8.04
1	57673772	57675670	ENSSSCG00000004328	1e-18	-	57673772	57675670	0	3	60,165,286,	0,1201,1612	-18	-16.7	31.6
1	57679449	57683689	ENSSSCG00000004328	6.5e-08	-	57679449	57683689	0	4	97,153,173,28,	0,1427,2772,4212	-7.19	-6.11	6
1	57683748	57687393	ENSSSCG00000004328	2.5e-05	-	57683748	57687393	0	2	51,70,	0,3575	-4.61	-3.67	5.66
1	65911335	65911425	ENSSSCG00000004347	1.4e-06	-	65911335	65911425	0	1	90,	0	-5.85	-4.83	2.39
1	65919926	65920166	ENSSSCG00000004347	1.8e-08	-	65919926	65920166	0	1	240,	0	-7.74	-6.64	2.34
1	66232302	66232572	ENSSSCG00000004349	1e-15	-	66232302	66232572	0	1	270,	0	-15	-13.7	8.91
1	66351700	66352301	ENSSSCG00000037594	1e-203	-	66351700	66352301	0	1	601,	0	-203	-200	6.75
1	66352420	66354134	ENSSSCG00000037594	4e-98	-	66352420	66354134	0	2	232,159,	0,1555	-97.4	-95.4	4.93
1	66358835	66360893	ENSSSCG00000037594	1.3e-19	-	66358835	66360893	0	2	65,115,	0,1943	-18.9	-17.5	3.15
1	67220293	67220354	ENSSSCG00000004357	5.4e-05	-	67220293	67220354	0	1	61,	0	-4.27	-3.35	5.77
1	67292857	67292977	ENSSSCG00000004357	0.00031	-	67292857	67292977	0	1	120,	0	-3.51	-2.65	4.07
1	71104716	71104866	ENSSSCG00000004364	1e-05	-	71104716	71104866	0	1	150,	0	-4.99	-4.02	7.7
1	71317258	71317409	ENSSSCG00000004366	2.7e-08	-	71317258	71317409	0	1	151,	0	-7.57	-6.48	3.11
1	71317827	71318097	ENSSSCG00000004366	1.6e-11	-	71317827	71318097	0	1	270,	0	-10.8	-9.64	3.9
1	71384082	71384233	ENSSSCG00000004367	5e-16	-	71384082	71384233	0	1	151,	0	-15.3	-14	2.54
1	71384382	71400031	ENSSSCG00000004367	1.6e-14	-	71384382	71400031	0	3	89,81,41,	0,15384,15608	-13.8	-12.6	2.72
1	71496619	71496890	ENSSSCG00000004368	7.9e-19	-	71496619	71496890	0	1	271,	0	-18.1	-16.8	2.84
1	72405070	72405221	ENSSSCG00000004370	1.9e-05	-	72405070	72405221	0	1	151,	0	-4.71	-3.76	3.3
1	72815299	72815480	ENSSSCG00000004373	5.8e-10	-	72815299	72815480	0	1	181,	0	-9.24	-8.09	8.28
1	73252805	73253015	ENSSSCG00000036168	5e-15	-	73252805	73253015	0	1	210,	0	-14.3	-13	6.22
1	74004213	74005798	ENSSSCG00000004382	3.2e-63	-	74004213	74005798	0	2	297,64,	0,1521	-62.5	-60.7	7.5
1	74010810	74026064	ENSSSCG00000004382	1.6e-44	-	74010810	74026064	0	6	51,102,159,174,60,54,	0,7655,9712,11517,11881,15200	-43.8	-42.1	5.91
1	74078369	74078580	ENSSSCG00000004382	1.3e-13	-	74078369	74078580	0	1	211,	0	-12.9	-11.7	43.5
1	74348959	74349198	ENSSSCG00000004385	2e-47	-	74348959	74349198	0	1	239,	0	-46.7	-44.9	3.68
1	75169391	75169721	ENSSSCG00000004390	6.3e-72	-	75169391	75169721	0	1	330,	0	-71.2	-69.3	8.03
1	75169780	75170140	ENSSSCG00000004390	7.9e-22	-	75169780	75170140	0	1	360,	0	-21.1	-19.7	25.6
1	75443804	75443864	ENSSSCG00000004414	6.6e-09	-	75443804	75443864	0	1	60,	0	-8.18	-7.06	1.89
1	75457659	75457809	ENSSSCG00000004414	1.3e-16	-	75457659	75457809	0	1	150,	0	-15.9	-14.6	2.19
1	75511233	75511473	ENSSSCG00000004412	2.5e-07	-	75511233	75511473	0	1	240,	0	-6.61	-5.56	12.9
1	75546941	75547241	ENSSSCG00000004411	9.1e-09	-	75546941	75547241	0	1	300,	0	-8.04	-6.93	27.8
1	76593114	76593175	ENSSSCG00000037424	0.00031	-	76593114	76593175	0	1	61,	0	-3.51	-2.65	3.69
1	76793093	76793304	ENSSSCG00000037424	2.5e-09	-	76793093	76793304	0	1	211,	0	-8.61	-7.48	29.9
1	77278924	77279075	ENSSSCG00000025703	8.3e-05	-	77278924	77279075	0	1	151,	0	-4.08	-3.17	2.98
1	77585678	77585889	ENSSSCG00000004421	2.5e-19	-	77585678	77585889	0	1	211,	0	-18.6	-17.2	4.63
1	77642341	77786737	ENSSSCG00000004421	1.1e-05	-	77642341	77786737	0	3	12,68,11,	0,67972,144385	-4.94	-3.97	3.08
1	78084868	78092236	ENSSSCG00000004425	2.5e-10	-	78084868	78092236	0	3	108,40,2,	0,125,7366	-9.6	-8.44	2.58
1	79868014	79872850	ENSSSCG00000004432	7.9e-82	-	79868014	79872850	0	4	74,58,156,12,	0,740,3696,4824	-81.1	-79.1	4.97
1	81908554	81909046	ENSSSCG00000004438	1.3e-59	-	81908554	81909046	0	2	192,288,	0,204	-58.9	-57.1	19.1
1	81909293	81909384	ENSSSCG00000004438	2.3e-05	-	81909293	81909384	0	1	91,	0	-4.63	-3.68	6.11
1	83071896	83072076	ENSSSCG00000004457	6.3e-06	-	83071896	83072076	0	1	180,	0	-5.2	-4.22	19
1	90013540	90015872	ENSSSCG00000004478	4e-13	-	90013540	90015872	0	3	100,79,61,	0,1095,2271	-12.4	-11.2	8.54
1	90168172	90168442	ENSSSCG00000020702	1e-22	-	90168172	90168442	0	1	270,	0	-22	-20.5	3.9
1	90180264	90180355	ENSSSCG00000020702	3.2e-06	-	90180264	90180355	0	1	91,	0	-5.5	-4.5	2.38
1	90203682	90209876	ENSSSCG00000020702	4.6e-06	-	90203682	90209876	0	2	85,36,	0,6158	-5.34	-4.35	2.17
1	90269632	90299790	ENSSSCG00000020702	2.5e-07	-	90269632	90299790	0	2	31,60,	0,30098	-6.6	-5.55	13.2
1	95626958	95627108	ENSSSCG00000004497	2e-28	-	95626958	95627108	0	1	150,	0	-27.7	-26.2	5.73
1	95640411	95655588	ENSSSCG00000004497	7.9e-79	-	95640411	95655588	0	4	22,99,63,84,	0,1001,8587,15093	-78.1	-76.2	3.17
1	96302296	96302387	ENSSSCG00000032053	1.2e-05	-	96302296	96302387	0	1	91,	0	-4.91	-3.95	4.27
1	96444986	96445166	ENSSSCG00000034730	3.2e-15	-	96444986	96445166	0	1	180,	0	-14.5	-13.2	5.13
1	97484005	97484246	ENSSSCG00000004505	4e-12	-	97484005	97484246	0	1	241,	0	-11.4	-10.2	11.3
1	98542044	98542315	ENSSSCG00000004507	7.9e-14	-	98542044	98542315	0	1	271,	0	-13.1	-11.8	43.5
1	99853436	99876629	ENSSSCG00000004516	1e-05	-	99853436	99876629	0	2	137,74,	0,23119	-4.99	-4.02	7.24
1	99876687	99881720	ENSSSCG00000004516	5.8e-10	-	99876687	99881720	0	2	87,214,	0,4819	-9.24	-8.09	5.51
1	99902245	99902366	ENSSSCG00000004516	7.8e-05	-	99902245	99902366	0	1	121,	0	-4.11	-3.2	2.81
1	99902874	99902995	ENSSSCG00000004516	6.9e-07	-	99902874	99902995	0	1	121,	0	-6.16	-5.13	3.35
1	99938252	99939892	ENSSSCG00000004517	6.9e-07	-	99938252	99939892	0	4	204,101,173,3,	0,515,720,1637	-6.16	-5.13	14.3
1	100679166	100679376	ENSSSCG00000034427	2.1e-06	-	100679166	100679376	0	1	210,	0	-5.68	-4.67	4.16
1	100698721	100698960	ENSSSCG00000034427	3.5e-08	-	100698721	100698960	0	1	239,	0	-7.45	-6.36	9.85
1	103751997	103752177	ENSSSCG00000004528	2.5e-14	-	103751997	103752177	0	1	180,	0	-13.6	-12.3	45.5
1	104719160	104719400	ENSSSCG00000004535	1.6e-11	-	104719160	104719400	0	1	240,	0	-10.8	-9.6	3.44
1	105976880	105976940	ENSSSCG00000004537	7.4e-08	-	105976880	105976940	0	1	60,	0	-7.13	-6.06	3.12
1	106924420	106924604	ENSSSCG00000004542	8.7e-06	-	106924420	106924604	0	2	79,12,	0,172	-5.06	-4.08	2.6
1	106928015	106928076	ENSSSCG00000004542	1e-05	-	106928015	106928076	0	1	61,	0	-4.99	-4.02	18.3
1	107188246	107188486	ENSSSCG00000004547	6.3e-11	-	107188246	107188486	0	1	240,	0	-10.2	-9.02	11
1	107188844	107188994	ENSSSCG00000004547	5.2e-10	-	107188844	107188994	0	1	150,	0	-9.28	-8.13	8.42
1	107202527	107208869	ENSSSCG00000004547	6.2e-08	-	107202527	107208869	0	2	76,44,	0,6298	-7.21	-6.13	10.4
1	107350533	107350683	ENSSSCG00000004551	2.3e-05	-	107350533	107350683	0	1	150,	0	-4.63	-3.68	4.37
1	107552430	107553149	ENSSSCG00000004551	2.5e-12	-	107552430	107553149	0	1	719,	0	-11.6	-10.4	10.9
1	107892292	107892382	ENSSSCG00000037275	4e-11	-	107892292	107892382	0	1	90,	0	-10.4	-9.24	2.17
1	107892827	107893096	ENSSSCG00000037275	2.5e-17	-	107892827	107893096	0	1	269,	0	-16.6	-15.3	2.65
1	108409079	108409140	ENSSSCG00000038786	2.8e-06	-	108409079	108409140	0	1	61,	0	-5.55	-4.55	11.2
1	108910089	108910179	ENSSSCG00000004569	3.2e-05	-	108910089	108910179	0	1	90,	0	-4.5	-3.56	3.02
1	108921317	108921526	ENSSSCG00000004569	5e-17	-	108921317	108921526	0	1	209,	0	-16.3	-15	4.21
1	108998106	109010467	ENSSSCG00000004570	0	-	108998106	109010467	0	5	16,71,118,134,140,	0,275,1442,3593,12221	-17400	#NAME?	4.24
1	109010526	109014806	ENSSSCG00000004570	0	-	109010526	109014806	0	2	22,248,	0,4032	-9910	#NAME?	4.51
1	109014924	109019044	ENSSSCG00000004570	0	-	109014924	109019044	0	3	81,140,49,	0,833,4071	-607	#NAME?	5.54
1	109208846	109211420	ENSSSCG00000024088	1e-240	-	109208846	109211420	0	2	719,91,	0,2483	-240	-237	14.6
1	109319811	109319872	ENSSSCG00000024088	6.3e-08	-	109319811	109319872	0	1	61,	0	-7.2	-6.12	2.55
1	109402940	109406285	ENSSSCG00000024088	5e-39	-	109402940	109406285	0	3	57,153,60,	0,2066,3285	-38.3	-36.7	5.79
1	113177452	113177513	ENSSSCG00000024131	0.00028	-	113177452	113177513	0	1	61,	0	-3.56	-2.69	5.09
1	113258392	113258603	ENSSSCG00000024131	2.8e-06	-	113258392	113258603	0	1	211,	0	-5.55	-4.55	7.7
1	114259032	114264157	ENSSSCG00000030605	3.2e-46	-	114259032	114264157	0	3	221,205,174,	0,1922,4951	-45.5	-43.8	6.41
1	114264306	114266628	ENSSSCG00000030605	5e-40	-	114264306	114266628	0	2	322,38,	0,2284	-39.3	-37.6	5.31
1	114425916	114426007	ENSSSCG00000035038	0.00018	-	114425916	114426007	0	1	91,	0	-3.74	-2.86	14.3
1	115056036	115056156	ENSSSCG00000004600	1.7e-05	-	115056036	115056156	0	1	120,	0	-4.78	-3.83	5.16
1	119726403	119726583	ENSSSCG00000004624	3.2e-13	-	119726403	119726583	0	1	180,	0	-12.5	-11.2	2.84
1	119739447	119739657	ENSSSCG00000004624	5e-16	-	119739447	119739657	0	1	210,	0	-15.3	-14	5.15
1	121330471	121330741	ENSSSCG00000004639	4e-36	-	121330471	121330741	0	1	270,	0	-35.4	-33.8	5.64
1	122216897	122218095	ENSSSCG00000004651	4.9e-08	-	122216897	122218095	0	2	125,55,	0,1143	-7.31	-6.23	3.8
1	122811728	122811987	ENSSSCG00000004656	1.6e-27	-	122811728	122811987	0	1	259,	0	-26.8	-25.3	5.67
1	123990079	123990170	ENSSSCG00000004663	9.8e-08	-	123990079	123990170	0	1	91,	0	-7.01	-5.94	5.77
1	126169120	126172593	ENSSSCG00000037384	1.9e-05	-	126169120	126172593	0	2	118,2,	0,3471	-4.71	-3.76	2.39
1	127001560	127019139	ENSSSCG00000004691	1e-268	-	127001560	127019139	0	6	15,115,92,49,114,58,	0,2585,5075,5212,17322,17521	-268	-265	12.4
1	127196208	127200345	ENSSSCG00000023996	4.5e-07	-	127196208	127200345	0	2	99,21,	0,4116	-6.35	-5.31	3.15
1	127758646	127759876	ENSSSCG00000038436	1e-186	-	127758646	127759876	0	4	71,52,56,240,	0,205,631,990	-186	-183	11.9
1	127766035	127766245	ENSSSCG00000038436	0	-	127766035	127766245	0	1	210,	0	-549	#NAME?	5.69
1	127766663	127767520	ENSSSCG00000038436	1e-144	-	127766663	127767520	0	2	169,71,	0,786	-144	-142	14.3
1	127766027	127767443	ENSSSCG00000024263	0	-	127766027	127767443	0	3	74,109,110,	0,696,1306	-816	#NAME?	20.4
1	127916867	127916928	ENSSSCG00000004705	0.00023	-	127916867	127916928	0	1	61,	0	-3.64	-2.76	3.48
1	127920910	127921091	ENSSSCG00000004705	2.3e-08	-	127920910	127921091	0	1	181,	0	-7.63	-6.53	17.7
1	127921690	127921931	ENSSSCG00000004705	9.1e-07	-	127921690	127921931	0	1	241,	0	-6.04	-5.02	21.7
1	127922229	127922590	ENSSSCG00000004705	3.4e-07	-	127922229	127922590	0	1	361,	0	-6.47	-5.42	23.1
1	127924808	127924899	ENSSSCG00000004705	1e-06	-	127924808	127924899	0	1	91,	0	-5.99	-4.97	19
1	128658255	128658436	ENSSSCG00000022039	1.5e-08	-	128658255	128658436	0	1	181,	0	-7.82	-6.71	6.79
1	128681394	128681665	ENSSSCG00000022039	3.5e-08	-	128681394	128681665	0	1	271,	0	-7.45	-6.36	10.2
1	128681844	128682055	ENSSSCG00000022039	2.3e-08	-	128681844	128682055	0	1	211,	0	-7.63	-6.54	11.2
1	128683594	128683745	ENSSSCG00000022039	4.1e-06	-	128683594	128683745	0	1	151,	0	-5.39	-4.4	18.3
1	128686507	128686688	ENSSSCG00000022039	1.7e-05	-	128686507	128686688	0	1	181,	0	-4.78	-3.82	17.7
1	128850952	128852994	ENSSSCG00000038735	6.3e-21	-	128850952	128852994	0	2	28,122,	0,1920	-20.2	-18.8	3.54
1	128962525	128964231	ENSSSCG00000004728	1e-290	-	128962525	128964231	0	4	28,58,78,136,	0,133,545,1570	-290	-288	3.98
1	129013351	129013501	ENSSSCG00000004728	4e-09	-	129013351	129013501	0	1	150,	0	-8.4	-7.28	3.09
1	129089875	129090116	ENSSSCG00000004729	3.2e-19	-	129089875	129090116	0	1	241,	0	-18.5	-17.1	5.46
1	129514760	129514880	ENSSSCG00000004737	2.5e-07	-	129514760	129514880	0	1	120,	0	-6.6	-5.55	13.2
1	129595049	129595140	ENSSSCG00000004739	1e-05	-	129595049	129595140	0	1	91,	0	-4.99	-4.02	6.45
1	129595648	129595919	ENSSSCG00000004739	9.3e-10	-	129595648	129595919	0	1	271,	0	-9.03	-7.89	8.01
1	129615155	129615276	ENSSSCG00000004739	7.8e-07	-	129615155	129615276	0	1	121,	0	-6.11	-5.08	7.47
1	129888553	129888824	ENSSSCG00000004747	3.2e-30	-	129888553	129888824	0	1	271,	0	-29.5	-28	5.47
1	129891618	129891709	ENSSSCG00000004747	3.7e-08	-	129891618	129891709	0	1	91,	0	-7.43	-6.34	2.23
1	129896848	129942795	ENSSSCG00000004747	1e-139	-	129896848	129942795	0	8	5,136,112,115,205,148,111,188,	0,491,4115,4880,13058,16703,32457,45759	-139	-137	16.2
1	130053323	130053503	ENSSSCG00000035544	3.2e-12	-	130053323	130053503	0	1	180,	0	-11.5	-10.3	3.62
1	130075884	130076129	ENSSSCG00000004751	1.4e-05	-	130075884	130076129	0	2	10,81,	0,164	-4.84	-3.88	2.59
1	130377473	130377683	ENSSSCG00000004755	6.3e-14	-	130377473	130377683	0	1	210,	0	-13.2	-12	8.15
1	130409710	130409921	ENSSSCG00000004757	1.3e-11	-	130409710	130409921	0	1	211,	0	-10.9	-9.71	6.96
1	130410010	130410280	ENSSSCG00000004757	3.4e-06	-	130410010	130410280	0	1	270,	0	-5.47	-4.48	5.84
1	130510811	130510902	ENSSSCG00000004761	0.00021	-	130510811	130510902	0	1	91,	0	-3.67	-2.79	3.78
1	130559434	130559555	ENSSSCG00000032022	9.5e-09	-	130559434	130559555	0	1	121,	0	-8.02	-6.91	3.46
1	130741543	130741615	ENSSSCG00000036700	1.7e-05	-	130741543	130741615	0	2	39,21,	0,51	-4.78	-3.83	4.87
1	130741673	130741763	ENSSSCG00000036700	0.00015	-	130741673	130741763	0	1	90,	0	-3.81	-2.92	14.3
1	130846072	130846251	ENSSSCG00000004771	4e-17	-	130846072	130846251	0	1	179,	0	-16.4	-15.1	13.6
1	130846488	130846668	ENSSSCG00000004771	2.1e-06	-	130846488	130846668	0	1	180,	0	-5.68	-4.67	8.6
1	130857897	130858137	ENSSSCG00000004772	6.3e-07	-	130857897	130858137	0	1	240,	0	-6.2	-5.16	12.6
1	130858256	130858467	ENSSSCG00000004772	1e-06	-	130858256	130858467	0	1	211,	0	-6	-4.98	5.02
1	130992095	130992269	ENSSSCG00000037661	3.9e-06	-	130992095	130992269	0	1	174,	0	-5.41	-4.42	19.7
1	131242408	131242648	ENSSSCG00000039061	7.9e-62	-	131242408	131242648	0	1	240,	0	-61.1	-59.3	4.46
1	131300803	131300864	ENSSSCG00000039061	0.00015	-	131300803	131300864	0	1	61,	0	-3.82	-2.93	3.88
1	131326948	131331045	ENSSSCG00000039061	1.9e-07	-	131326948	131331045	0	3	20,81,50,	0,2054,4047	-6.72	-5.66	3.69
1	131730221	131730492	ENSSSCG00000004789	2.5e-15	-	131730221	131730492	0	1	271,	0	-14.6	-13.3	5
1	132790101	132790220	ENSSSCG00000004792	9.1e-07	-	132790101	132790220	0	1	119,	0	-6.04	-5.02	21.7
1	132907824	132907885	ENSSSCG00000039393	0.00018	-	132907824	132907885	0	1	61,	0	-3.75	-2.86	4.62
1	137452730	137638209	ENSSSCG00000030560	1.5e-09	-	137452730	137638209	0	2	12,169,	0,185310	-8.81	-7.68	9.85
1	138622427	138622518	ENSSSCG00000038452	6e-07	-	138622427	138622518	0	1	91,	0	-6.22	-5.19	7.92
1	139731947	139732007	ENSSSCG00000004825	0.00039	-	139731947	139732007	0	1	60,	0	-3.41	-2.56	4.35
1	139791590	139791650	ENSSSCG00000004825	0.00093	-	139791590	139791650	0	1	60,	0	-3.03	-2.21	5.43
1	139829413	139833399	ENSSSCG00000004826	2e-21	-	139829413	139833399	0	4	8,79,90,91,	0,1205,1385,3895	-20.7	-19.2	4.61
1	143498690	143499016	ENSSSCG00000026006	6.3e-26	-	143498690	143499016	0	1	326,	0	-25.2	-23.7	4.07
1	143960047	143960108	ENSSSCG00000004845	2.9e-06	-	143960047	143960108	0	1	61,	0	-5.54	-4.54	3.1
1	143961463	143961614	ENSSSCG00000004845	1.8e-08	-	143961463	143961614	0	1	151,	0	-7.75	-6.65	27.2
1	143973324	143974549	ENSSSCG00000004847	2.5e-12	-	143973324	143974549	0	2	152,58,	0,1167	-11.6	-10.3	4.8
1	143990145	143990385	ENSSSCG00000004847	9.8e-08	-	143990145	143990385	0	1	240,	0	-7.01	-5.95	5.26
1	144938799	144938980	ENSSSCG00000004854	1.8e-05	-	144938799	144938980	0	1	181,	0	-4.75	-3.8	1.98
1	144949213	144949363	ENSSSCG00000004854	3e-08	-	144949213	144949363	0	1	150,	0	-7.53	-6.44	2.88
1	144949512	144950905	ENSSSCG00000004854	1e-14	-	144949512	144950905	0	2	443,7,	0,1386	-14	-12.8	3.93
1	145770339	145784283	ENSSSCG00000005787	5e-15	-	145770339	145784283	0	3	164,179,17,	0,3194,13927	-14.3	-13.1	5.7
1	145792727	145793267	ENSSSCG00000005787	3.2e-40	-	145792727	145793267	0	1	540,	0	-39.5	-37.8	24.3
1	145914528	145924350	ENSSSCG00000004856	3.8e-10	-	145914528	145924350	0	2	359,1,	0,9821	-9.42	-8.26	12.9
1	145940073	145940164	ENSSSCG00000004856	1e-05	-	145940073	145940164	0	1	91,	0	-4.99	-4.02	4.98
1	146002939	146003000	ENSSSCG00000004856	0.00045	-	146002939	146003000	0	1	61,	0	-3.35	-2.5	3.73
1	147692717	147692808	ENSSSCG00000023533	0.0003	-	147692717	147692808	0	1	91,	0	-3.53	-2.67	13.6
1	148906434	148906675	ENSSSCG00000004861	1.3e-11	-	148906434	148906675	0	1	241,	0	-10.9	-9.69	4.63
1	148907633	148907844	ENSSSCG00000004861	1.6e-16	-	148907633	148907844	0	1	211,	0	-15.8	-14.5	52.3
1	148909072	148909193	ENSSSCG00000004861	4e-11	-	148909072	148909193	0	1	121,	0	-10.4	-9.21	11.2
1	148909492	148909583	ENSSSCG00000004861	1e-05	-	148909492	148909583	0	1	91,	0	-4.99	-4.02	6.45
1	148985163	148985493	ENSSSCG00000004861	9.8e-08	-	148985163	148985493	0	1	330,	0	-7.01	-5.94	10.2
1	149091681	149091772	ENSSSCG00000033971	0.00014	-	149091681	149091772	0	1	91,	0	-3.85	-2.96	3.56
1	149092221	149092372	ENSSSCG00000033971	5.5e-07	-	149092221	149092372	0	1	151,	0	-6.26	-5.22	22.4
1	149092551	149092702	ENSSSCG00000033971	2.7e-05	-	149092551	149092702	0	1	151,	0	-4.57	-3.63	17
1	149855288	149855349	ENSSSCG00000032494	6.5e-05	-	149855288	149855349	0	1	61,	0	-4.19	-3.27	3.82
1	152598177	152598358	ENSSSCG00000032214	2.3e-06	-	152598177	152598358	0	1	181,	0	-5.64	-4.64	4.95
1	152598597	152598868	ENSSSCG00000032214	6.3e-06	-	152598597	152598868	0	1	271,	0	-5.2	-4.22	19
1	158643714	158644134	ENSSSCG00000004896	7.9e-16	-	158643714	158644134	0	1	420,	0	-15.1	-13.8	7.67
1	158967847	158967938	ENSSSCG00000004897	2.8e-05	-	158967847	158967938	0	1	91,	0	-4.55	-3.61	4.41
1	159021322	159021653	ENSSSCG00000004897	5.5e-07	-	159021322	159021653	0	1	331,	0	-6.26	-5.22	22.4
1	159133206	159133387	ENSSSCG00000004898	6.3e-09	-	159133206	159133387	0	1	181,	0	-8.2	-7.08	5.35
1	159145995	159146266	ENSSSCG00000004898	3.3e-06	-	159145995	159146266	0	1	271,	0	-5.48	-4.49	6.79
1	159317164	159317285	ENSSSCG00000004899	6.3e-05	-	159317164	159317285	0	1	121,	0	-4.2	-3.28	12.2
1	161879610	161879910	ENSSSCG00000034704	1.3e-15	-	161879610	161879910	0	1	300,	0	-14.9	-13.6	5.07
1	161924675	161937076	ENSSSCG00000034704	3.7e-08	-	161924675	161937076	0	2	32,178,	0,12223	-7.43	-6.35	4.58
1	163166830	163169411	ENSSSCG00000004926	1e-13	-	163166830	163169411	0	2	87,63,	0,2518	-13	-11.7	11.3
1	163237402	163238331	ENSSSCG00000004928	1e-104	-	163237402	163238331	0	1	929,	0	-104	-101	10.9
1	163238869	163239080	ENSSSCG00000004928	6.3e-14	-	163238869	163239080	0	1	211,	0	-13.2	-11.9	3.52
1	163239468	163239708	ENSSSCG00000004928	1.6e-28	-	163239468	163239708	0	1	240,	0	-27.8	-26.3	7.37
1	163398774	163398955	ENSSSCG00000004931	8.5e-09	-	163398774	163398955	0	1	181,	0	-8.07	-6.96	5.77
1	163406739	163406829	ENSSSCG00000004931	8.7e-08	-	163406739	163406829	0	1	90,	0	-7.06	-5.99	3.09
1	164476177	164476744	ENSSSCG00000004945	0	-	164476177	164476744	0	2	426,54,	0,513	-1550	#NAME?	4.41
1	166173134	166184585	ENSSSCG00000004961	1e-19	-	166173134	166184585	0	2	76,105,	0,11346	-19	-17.6	6.36
1	166665239	166671406	ENSSSCG00000004963	1e-275	-	166665239	166671406	0	5	247,64,98,199,20,	0,492,2714,3992,6147	-275	-272	22.5
1	166701134	166701553	ENSSSCG00000004963	6.3e-12	-	166701134	166701553	0	1	419,	0	-11.2	-10	38
1	167810180	167810390	ENSSSCG00000004971	3.2e-18	-	167810180	167810390	0	1	210,	0	-17.5	-16.2	12.2
1	167818871	167819736	ENSSSCG00000004971	4.4e-05	-	167818871	167819736	0	2	28,62,	0,803	-4.36	-3.43	16.3
1	167855281	167855371	ENSSSCG00000004971	2.4e-06	-	167855281	167855371	0	1	90,	0	-5.62	-4.62	20.4
1	168358692	168361386	ENSSSCG00000004973	1.1e-07	-	168358692	168361386	0	2	15,76,	0,2618	-6.96	-5.89	2.33
1	168363335	168363725	ENSSSCG00000004973	3.2e-27	-	168363335	168363725	0	1	390,	0	-26.5	-25	4.21
1	168363934	168364683	ENSSSCG00000004973	1e-33	-	168363934	168364683	0	1	749,	0	-33	-31.4	4.9
1	168365190	168365939	ENSSSCG00000004973	1.6e-33	-	168365190	168365939	0	1	749,	0	-32.8	-31.2	6.56
1	168508962	168509202	ENSSSCG00000004974	1e-21	-	168508962	168509202	0	1	240,	0	-21	-19.6	6.53
1	168514397	168530105	ENSSSCG00000004974	7.2e-06	-	168514397	168530105	0	2	8,113,	0,15595	-5.14	-4.16	5.7
1	169374369	169374579	ENSSSCG00000004979	4.5e-07	-	169374369	169374579	0	1	210,	0	-6.35	-5.31	4.35
1	169444226	169444317	ENSSSCG00000004979	2.5e-05	-	169444226	169444317	0	1	91,	0	-4.61	-3.66	5.3
1	169445123	169445334	ENSSSCG00000004979	1.7e-05	-	169445123	169445334	0	1	211,	0	-4.78	-3.83	7.24
1	175178122	175178183	ENSSSCG00000004996	0.00091	-	175178122	175178183	0	1	61,	0	-3.04	-2.22	7.13
1	175178392	175178512	ENSSSCG00000004996	0.00012	-	175178392	175178512	0	1	120,	0	-3.92	-3.02	4.75
1	175317856	175320541	ENSSSCG00000021217	1e-19	-	175317856	175320541	0	3	29,98,52,	0,1096,2633	-19	-17.6	1.57
1	175330076	175331062	ENSSSCG00000021217	1.6e-32	-	175330076	175331062	0	2	95,115,	0,871	-31.8	-30.2	2.91
1	179476637	179477874	ENSSSCG00000005006	1e-104	-	179476637	179477874	0	2	449,85,	0,1152	-104	-102	9.51
1	179478021	179478288	ENSSSCG00000005006	7.9e-24	-	179478021	179478288	0	1	267,	0	-23.1	-21.6	12.4
1	179489490	179489731	ENSSSCG00000005007	9.8e-10	-	179489490	179489731	0	1	241,	0	-9.01	-7.87	12.4
1	179490509	179490750	ENSSSCG00000005007	4.4e-06	-	179490509	179490750	0	1	241,	0	-5.36	-4.37	6.79
1	179628093	179631592	ENSSSCG00000005011	2e-11	-	179628093	179631592	0	3	115,78,77,	0,250,3422	-10.7	-9.53	3.61
1	179908815	179909115	ENSSSCG00000005015	5e-20	-	179908815	179909115	0	1	300,	0	-19.3	-18	3.93
1	180083901	180084022	ENSSSCG00000034516	1.1e-05	-	180083901	180084022	0	1	121,	0	-4.96	-3.99	17.7
1	180407574	180407754	ENSSSCG00000005021	2e-10	-	180407574	180407754	0	1	180,	0	-9.69	-8.52	2.38
1	180431582	180434353	ENSSSCG00000005021	4e-31	-	180431582	180434353	0	2	11,380,	0,2391	-30.4	-28.8	18.4
1	180515803	180515924	ENSSSCG00000005022	2.1e-05	-	180515803	180515924	0	1	121,	0	-4.67	-3.71	6.34
1	180518559	180518769	ENSSSCG00000005022	2.3e-08	-	180518559	180518769	0	1	210,	0	-7.63	-6.53	25.1
1	180529146	180529206	ENSSSCG00000005022	0.0005	-	180529146	180529206	0	1	60,	0	-3.3	-2.45	5.43
1	181755861	181756161	ENSSSCG00000005030	6.3e-26	-	181755861	181756161	0	1	300,	0	-25.2	-23.7	7.59
1	182604871	182605515	ENSSSCG00000005041	5e-55	-	182604871	182605515	0	2	91,150,	0,494	-54.3	-52.5	9
1	182753572	182753663	ENSSSCG00000005043	0.00012	-	182753572	182753663	0	1	91,	0	-3.91	-3.02	6.34
1	183416160	183416997	ENSSSCG00000005045	2.5e-24	-	183416160	183416997	0	1	837,	0	-23.6	-22.1	7.54
1	184257016	184257166	ENSSSCG00000035715	2.1e-05	-	184257016	184257166	0	1	150,	0	-4.68	-3.73	7.47
1	184687819	184687970	ENSSSCG00000005058	5.6e-09	-	184687819	184687970	0	1	151,	0	-8.25	-7.13	16
1	184688687	184688898	ENSSSCG00000005058	4.7e-07	-	184688687	184688898	0	1	211,	0	-6.33	-5.29	4.6
1	184720649	184724795	ENSSSCG00000005058	1.6e-05	-	184720649	184724795	0	2	77,14,	0,4132	-4.8	-3.84	4.89
1	186383393	186383454	ENSSSCG00000005066	0.00017	-	186383393	186383454	0	1	61,	0	-3.77	-2.88	2.36
1	189621289	189621679	ENSSSCG00000005087	3.2e-25	-	189621289	189621679	0	1	390,	0	-24.5	-23.1	5.86
1	189673747	189673838	ENSSSCG00000005089	1e-05	-	189673747	189673838	0	1	91,	0	-4.99	-4.02	7.24
1	189682302	189682423	ENSSSCG00000005089	2.5e-07	-	189682302	189682423	0	1	121,	0	-6.6	-5.55	20.4
1	190656465	190656749	ENSSSCG00000036854	4.1e-09	-	190656465	190656749	0	4	31,35,86,21,	0,49,165,263	-8.39	-7.27	3.03
1	191202233	191202413	ENSSSCG00000005102	2.5e-15	-	191202233	191202413	0	1	180,	0	-14.6	-13.3	10.8
1	194761274	194761574	ENSSSCG00000022804	7.9e-95	-	194761274	194761574	0	1	300,	0	-94.1	-92	9.77
1	194843719	194843929	ENSSSCG00000022804	4e-21	-	194843719	194843929	0	1	210,	0	-20.4	-19	5.49
1	201589864	201590164	ENSSSCG00000005150	3.2e-13	-	201589864	201590164	0	1	300,	0	-12.5	-11.2	6.23
1	201590523	201590673	ENSSSCG00000005150	3.7e-05	-	201590523	201590673	0	1	150,	0	-4.43	-3.5	4.3
1	201942553	201942704	ENSSSCG00000028406	3.2e-06	-	201942553	201942704	0	1	151,	0	-5.5	-4.51	3.25
1	203773779	203773957	ENSSSCG00000005174	3.2e-09	-	203773779	203773957	0	1	178,	0	-8.5	-7.38	2.65
1	205472083	205472144	ENSSSCG00000005178	0.00045	-	205472083	205472144	0	1	61,	0	-3.35	-2.5	3.59
1	208140897	208141045	ENSSSCG00000040228	5.6e-08	-	208140897	208141045	0	1	148,	0	-7.25	-6.17	8.49
1	216384434	216384645	ENSSSCG00000005208	2e-11	-	216384434	216384645	0	1	211,	0	-10.7	-9.52	7.66
1	217143509	217143600	ENSSSCG00000005217	2.8e-08	-	217143509	217143600	0	1	91,	0	-7.56	-6.47	4.18
1	217283872	217283992	ENSSSCG00000005219	3.4e-06	-	217283872	217283992	0	1	120,	0	-5.47	-4.47	2.09
1	217287706	217287797	ENSSSCG00000005219	2.8e-06	-	217287706	217287797	0	1	91,	0	-5.55	-4.55	6.96
1	219625643	219642770	ENSSSCG00000005232	1e-114	-	219625643	219642770	0	4	58,143,133,56,	0,1725,15351,17071	-114	-111	6.41
1	219661443	219663502	ENSSSCG00000005232	7.9e-84	-	219661443	219663502	0	3	216,35,79,	0,843,1980	-83.1	-81.2	9.93
1	219705985	219710134	ENSSSCG00000005232	2.6e-07	-	219705985	219710134	0	2	40,51,	0,4098	-6.59	-5.54	2.26
1	219757159	219770164	ENSSSCG00000005232	7.9e-29	-	219757159	219770164	0	4	22,131,54,123,	0,334,3677,12882	-28.1	-26.6	5.61
1	220751265	220751326	ENSSSCG00000005233	0.00012	-	220751265	220751326	0	1	61,	0	-3.93	-3.04	14.3
1	220755845	220756053	ENSSSCG00000005233	6.3e-11	-	220755845	220756053	0	1	208,	0	-10.2	-9.05	13.8
1	221043352	221043682	ENSSSCG00000005235	7.9e-25	-	221043352	221043682	0	1	330,	0	-24.1	-22.6	12.9
1	221043831	221044311	ENSSSCG00000005235	4e-16	-	221043831	221044311	0	1	480,	0	-15.4	-14.1	10.3
1	221044940	221045121	ENSSSCG00000005235	9.3e-06	-	221044940	221045121	0	1	181,	0	-5.03	-4.06	3.28
1	223037733	223037854	ENSSSCG00000005252	8.1e-05	-	223037733	223037854	0	1	121,	0	-4.09	-3.18	6.11
1	223723336	223723695	ENSSSCG00000021646	4e-86	-	223723336	223723695	0	1	359,	0	-85.4	-83.4	8.52
1	223747248	223747636	ENSSSCG00000021646	2.5e-87	-	223747248	223747636	0	1	388,	0	-86.6	-84.7	10.7
1	223748053	223748293	ENSSSCG00000021646	6.3e-11	-	223748053	223748293	0	1	240,	0	-10.2	-9.03	9.37
1	224962646	224962797	ENSSSCG00000024257	7.8e-05	-	224962646	224962797	0	1	151,	0	-4.11	-3.2	6.11
1	225704612	225707751	ENSSSCG00000030268	4e-51	-	225704612	225707751	0	3	229,126,5,	0,929,3134	-50.4	-48.6	2.95
1	228091855	228092125	ENSSSCG00000005271	1.6e-16	-	228091855	228092125	0	1	270,	0	-15.8	-14.4	9.25
1	230795946	230906837	ENSSSCG00000033763	0.00059	-	230795946	230906837	0	2	60,1,	0,110890	-3.23	-2.39	2.57
1	234370038	234370369	ENSSSCG00000005291	2.5e-76	-	234370038	234370369	0	1	331,	0	-75.6	-73.7	11.1
1	235854833	235857009	ENSSSCG00000005300	5e-16	-	235854833	235857009	0	3	366,155,16,	0,510,2160	-15.3	-14	2.62
1	235887246	235887307	ENSSSCG00000005303	4.4e-06	-	235887246	235887307	0	1	61,	0	-5.36	-4.37	8.49
1	235887250	235887311	ENSSSCG00000034874	4.4e-06	-	235887250	235887311	0	1	61,	0	-5.36	-4.37	8.49
1	235887250	235887311	ENSSSCG00000039782	4.4e-06	-	235887250	235887311	0	1	61,	0	-5.36	-4.37	8.49
1	236403503	236403594	ENSSSCG00000005316	0	-	236403503	236403594	0	1	91,	0	-352	#NAME?	2.09
1	236404401	236409677	ENSSSCG00000005316	0	-	236404401	236409677	0	9	112,63,76,76,71,118,134,126,273,	0,260,504,824,1037,1208,1418,4447,5003	-14900	#NAME?	12.8
1	236416464	236416864	ENSSSCG00000005317	4e-38	-	236416464	236416864	0	2	146,125,	0,275	-37.4	-35.8	5.58
1	236446125	236446216	ENSSSCG00000005317	7.1e-05	-	236446125	236446216	0	1	91,	0	-4.15	-3.24	15.6
1	236456196	236456496	ENSSSCG00000005319	1e-22	-	236456196	236456496	0	1	300,	0	-22	-20.6	3.67
1	236467375	236467735	ENSSSCG00000005319	3.2e-36	-	236467375	236467735	0	1	360,	0	-35.5	-33.9	6.03
1	236533106	236534421	ENSSSCG00000025842	5.4e-06	-	236533106	236534421	0	2	9,81,	0,1234	-5.27	-4.29	3.7
1	238153644	238153794	ENSSSCG00000036340	1.1e-05	-	238153644	238153794	0	1	150,	0	-4.96	-3.99	5.57
1	238328957	238329137	ENSSSCG00000033212	1.3e-17	-	238328957	238329137	0	1	180,	0	-16.9	-15.6	3.56
1	238332940	238333000	ENSSSCG00000033212	1.5e-05	-	238332940	238333000	0	1	60,	0	-4.81	-3.85	6.28
1	238642226	238642404	ENSSSCG00000032554	2e-09	-	238642226	238642404	0	1	178,	0	-8.7	-7.57	4.75
1	238825851	238826120	ENSSSCG00000005358	2e-14	-	238825851	238826120	0	1	269,	0	-13.7	-12.5	38
1	239467395	239467695	ENSSSCG00000005367	1e-229	-	239467395	239467695	0	1	300,	0	-229	-227	4.73
1	239469188	239469249	ENSSSCG00000005367	4.4e-05	-	239469188	239469249	0	1	61,	0	-4.36	-3.43	3.24
1	239772716	239772806	ENSSSCG00000005370	1.4e-07	-	239772716	239772806	0	1	90,	0	-6.85	-5.79	3.67
1	248605388	248605896	ENSSSCG00000005437	1.3e-15	-	248605388	248605896	0	1	508,	0	-14.9	-13.6	4.52
1	248606898	248607356	ENSSSCG00000005437	4e-40	-	248606898	248607356	0	2	82,277,	0,181	-39.4	-37.7	7.65
1	250421336	250421427	ENSSSCG00000005449	8.1e-05	-	250421336	250421427	0	1	91,	0	-4.09	-3.18	4.89
1	251401655	251401746	ENSSSCG00000005455	7.1e-05	-	251401655	251401746	0	1	91,	0	-4.15	-3.24	15.6
1	251813562	251813743	ENSSSCG00000005457	1.3e-05	-	251813562	251813743	0	1	181,	0	-4.87	-3.9	4.07
1	252221664	252221935	ENSSSCG00000005459	1.3e-69	-	252221664	252221935	0	1	271,	0	-68.9	-67.1	5.22
1	252259507	252260438	ENSSSCG00000005459	1.5e-10	-	252259507	252260438	0	2	58,63,	0,868	-9.83	-8.66	1.89
1	253375823	253375973	ENSSSCG00000026194	7.2e-05	-	253375823	253375973	0	1	150,	0	-4.14	-3.23	3.11
1	253812919	253813069	ENSSSCG00000005477	2.8e-09	-	253812919	253813069	0	1	150,	0	-8.56	-7.43	7.24
1	253817415	253819190	ENSSSCG00000005477	1.1e-06	-	253817415	253819190	0	2	23,38,	0,1737	-5.94	-4.92	3.79
1	253822043	253827697	ENSSSCG00000005477	6.6e-09	-	253822043	253827697	0	3	63,103,14,	0,4457,5640	-8.18	-7.06	3.79
1	253906461	253906612	ENSSSCG00000033177	7.1e-05	-	253906461	253906612	0	1	151,	0	-4.15	-3.24	15.6
1	254034389	254035223	ENSSSCG00000005478	6.3e-84	-	254034389	254035223	0	2	515,49,	0,785	-83.2	-81.3	10
1	254035699	254035919	ENSSSCG00000005478	4e-07	-	254035699	254035919	0	2	39,81,	0,139	-6.4	-5.35	3.03
1	260834817	260834937	ENSSSCG00000005508	0.00028	-	260834817	260834937	0	1	120,	0	-3.56	-2.7	3.12
1	260949678	260949769	ENSSSCG00000005511	3.7e-05	-	260949678	260949769	0	1	91,	0	-4.43	-3.5	6.34
1	261512110	261512200	ENSSSCG00000005518	1.4e-05	-	261512110	261512200	0	1	90,	0	-4.85	-3.89	2.17
1	261512349	261512648	ENSSSCG00000005518	1.3e-74	-	261512349	261512648	0	1	299,	0	-73.9	-72	8.83
1	261513275	261513664	ENSSSCG00000005518	1.6e-29	-	261513275	261513664	0	1	389,	0	-28.8	-27.3	4.77
1	261519165	261527003	ENSSSCG00000005518	8.1e-09	-	261519165	261527003	0	3	37,105,8,	0,7177,7830	-8.09	-6.98	2.34
1	261901969	261902030	ENSSSCG00000038036	0.00012	-	261901969	261902030	0	1	61,	0	-3.91	-3.02	5.43
1	262251318	262258165	ENSSSCG00000005528	2.5e-65	-	262251318	262258165	0	2	45,163,	0,6684	-64.6	-62.8	23.8
1	263750013	263753854	ENSSSCG00000038554	4e-11	-	263750013	263753854	0	2	310,80,	0,3761	-10.4	-9.17	11.3
1	263835019	263835080	ENSSSCG00000032575	0.00018	-	263835019	263835080	0	1	61,	0	-3.75	-2.87	6.34
1	264118448	264195783	ENSSSCG00000005582	8.3e-08	-	264118448	264195783	0	3	83,53,45,	0,2423,77290	-7.08	-6.01	18.3
1	264823230	264823321	ENSSSCG00000005585	1.6e-05	-	264823230	264823321	0	1	91,	0	-4.79	-3.83	17.7
1	265234806	265235391	ENSSSCG00000005590	3.2e-15	-	265234806	265235391	0	2	73,78,	0,507	-14.5	-13.2	4.75
1	265659396	265663762	ENSSSCG00000005597	1.6e-11	-	265659396	265663762	0	3	5,144,31,	0,3719,4335	-10.8	-9.56	6.49
1	265687324	265687384	ENSSSCG00000005597	5.1e-05	-	265687324	265687384	0	1	60,	0	-4.29	-3.36	3.26
1	265930161	265930849	ENSSSCG00000005601	1e-129	-	265930161	265930849	0	1	688,	0	-129	-127	5.73
1	266097386	266097507	ENSSSCG00000029169	1.9e-08	-	266097386	266097507	0	1	121,	0	-7.73	-6.63	2.83
1	266139395	266154032	ENSSSCG00000029169	3.2e-50	-	266139395	266154032	0	2	109,101,	0,14536	-49.5	-47.7	6.13
1	267639817	267639998	ENSSSCG00000005608	2.5e-25	-	267639817	267639998	0	1	181,	0	-24.6	-23.1	4.19
1	267640926	267641286	ENSSSCG00000005608	1e-107	-	267640926	267641286	0	1	360,	0	-107	-104	5.44
1	267641435	267645632	ENSSSCG00000005608	7.9e-26	-	267641435	267645632	0	3	26,271,64,	0,2191,4133	-25.1	-23.6	4.13
1	267659182	267672773	ENSSSCG00000005608	5e-70	-	267659182	267672773	0	2	788,352,	0,13239	-69.3	-67.4	10.9
1	267958785	267959355	ENSSSCG00000033019	3.2e-64	-	267958785	267959355	0	1	570,	0	-63.5	-61.6	8.02
1	268011055	268011146	ENSSSCG00000005614	7.1e-05	-	268011055	268011146	0	1	91,	0	-4.15	-3.24	15.6
1	268011534	268012104	ENSSSCG00000005614	1e-33	-	268011534	268012104	0	1	570,	0	-33	-31.4	12.2
1	268309776	268310557	ENSSSCG00000005625	1e-231	-	268309776	268310557	0	1	781,	0	-231	-229	14.4
1	268356018	268356108	ENSSSCG00000005627	1e-204	-	268356018	268356108	0	1	90,	0	-204	-202	2.26
1	268360201	268362398	ENSSSCG00000005627	0	-	268360201	268362398	0	5	113,36,101,39,99,	0,291,668,1885,2098	-732	#NAME?	11.9
1	268395718	268395869	ENSSSCG00000005628	6.3e-16	-	268395718	268395869	0	1	151,	0	-15.2	-13.9	1.81
1	268585929	268586289	ENSSSCG00000022655	6.3e-47	-	268585929	268586289	0	1	360,	0	-46.2	-44.5	9.79
1	268587668	268588056	ENSSSCG00000022655	4e-12	-	268587668	268588056	0	2	101,19,	0,369	-11.4	-10.2	3.82
1	268621878	268624682	ENSSSCG00000005640	2.5e-11	-	268621878	268624682	0	3	11,150,18,	0,2434,2786	-10.6	-9.37	3.1
1	268629763	268631092	ENSSSCG00000005640	4e-34	-	268629763	268631092	0	3	51,122,420,	0,253,909	-33.4	-31.8	6.65
1	268631210	268632372	ENSSSCG00000005640	1.7e-06	-	268631210	268632372	0	3	64,109,35,	0,843,1127	-5.76	-4.74	2.53
1	268702912	268703032	ENSSSCG00000005643	3.9e-08	-	268702912	268703032	0	1	120,	0	-7.41	-6.33	2.74
1	268705684	268708378	ENSSSCG00000005643	1e-30	-	268705684	268708378	0	6	81,114,320,88,108,6,	0,813,1191,2210,2473,2688	-30	-28.5	4.64
1	268709756	268711586	ENSSSCG00000005643	3.2e-15	-	268709756	268711586	0	3	45,59,106,	0,369,1724	-14.5	-13.2	2.69
1	268746477	268746805	ENSSSCG00000005645	5e-46	-	268746477	268746805	0	1	328,	0	-45.3	-43.6	8.03
1	269002244	269002484	ENSSSCG00000005655	6.3e-26	-	269002244	269002484	0	1	240,	0	-25.2	-23.7	15.2
1	269081301	269081597	ENSSSCG00000005658	5e-20	-	269081301	269081597	0	1	296,	0	-19.3	-17.9	13.9
1	269157509	269157779	ENSSSCG00000005662	1e-26	-	269157509	269157779	0	1	270,	0	-26	-24.5	8.1
1	269163403	269166448	ENSSSCG00000005662	5e-16	-	269163403	269166448	0	3	97,129,74,	0,2612,2971	-15.3	-14	23.8
1	269208839	269208929	ENSSSCG00000005663	6.3e-06	-	269208839	269208929	0	1	90,	0	-5.2	-4.22	19
1	269257689	269257839	ENSSSCG00000005666	1.2e-05	-	269257689	269257839	0	1	150,	0	-4.91	-3.95	3.73
1	269320509	269327914	ENSSSCG00000005668	2.5e-17	-	269320509	269327914	0	3	6,129,74,	0,6482,7331	-16.6	-15.2	3.34
1	269401116	269401326	ENSSSCG00000005671	1e-14	-	269401116	269401326	0	1	210,	0	-14	-12.7	7.92
1	269454187	269454601	ENSSSCG00000005673	1.6e-11	-	269454187	269454601	0	1	414,	0	-10.8	-9.56	12.9
1	269828285	269828436	ENSSSCG00000005679	1.6e-06	-	269828285	269828436	0	1	151,	0	-5.79	-4.78	17
1	269829425	269829845	ENSSSCG00000005679	7.9e-22	-	269829425	269829845	0	1	420,	0	-21.1	-19.7	8.15
1	269829934	269830025	ENSSSCG00000005679	8.3e-06	-	269829934	269830025	0	1	91,	0	-5.08	-4.1	4.46
1	269975698	269976026	ENSSSCG00000034518	1.3e-37	-	269975698	269976026	0	1	328,	0	-36.9	-35.2	7.44
1	269986897	269995361	ENSSSCG00000030426	3.2e-76	-	269986897	269995361	0	9	158,99,137,198,78,71,52,60,121,	0,2456,2656,3512,4526,5273,6218,7930,8343	-75.5	-73.5	13.2
1	270052061	270052557	ENSSSCG00000005689	6.3e-11	-	270052061	270052557	0	2	108,101,	0,395	-10.2	-9.04	4.62
1	270096277	270096337	ENSSSCG00000005689	0.00044	-	270096277	270096337	0	1	60,	0	-3.36	-2.51	3.02
1	271242867	271243017	ENSSSCG00000028172	2.5e-07	-	271242867	271243017	0	1	150,	0	-6.61	-5.56	9.73
1	271244120	271257555	ENSSSCG00000028172	7.9e-78	-	271244120	271257555	0	2	1291,948,	0,12487	-77.1	-75.1	6.34
1	271448102	271448342	ENSSSCG00000005717	1.3e-16	-	271448102	271448342	0	1	240,	0	-15.9	-14.6	20.7
1	271453168	271453675	ENSSSCG00000005717	7.2e-06	-	271453168	271453675	0	2	14,106,	0,401	-5.14	-4.16	5.7
1	271496433	271496583	ENSSSCG00000005719	3.2e-12	-	271496433	271496583	0	1	150,	0	-11.5	-10.2	3.2
1	271725088	271725149	ENSSSCG00000005720	0.00049	-	271725088	271725149	0	1	61,	0	-3.31	-2.47	2.77
1	272095567	272096077	ENSSSCG00000005724	1e-109	-	272095567	272096077	0	1	510,	0	-109	-106	50.9
1	272150115	272150236	ENSSSCG00000005724	4.9e-05	-	272150115	272150236	0	1	121,	0	-4.31	-3.38	7.02
1	272203026	272203265	ENSSSCG00000005725	2.5e-12	-	272203026	272203265	0	1	239,	0	-11.6	-10.4	9.64
1	272203353	272203532	ENSSSCG00000005725	1.2e-06	-	272203353	272203532	0	1	179,	0	-5.92	-4.9	11.9
1	272385025	272385355	ENSSSCG00000005729	7.9e-21	-	272385025	272385355	0	1	330,	0	-20.1	-18.7	12
1	272776905	272776996	ENSSSCG00000005738	2.9e-08	-	272776905	272776996	0	1	91,	0	-7.54	-6.45	26.5
1	272777324	272777864	ENSSSCG00000005738	5e-34	-	272777324	272777864	0	1	540,	0	-33.3	-31.7	6.35
1	272828362	272828423	ENSSSCG00000031532	7.8e-05	-	272828362	272828423	0	1	61,	0	-4.11	-3.2	4.41
1	272828482	272828722	ENSSSCG00000031532	5e-05	-	272828482	272828722	0	1	240,	0	-4.3	-3.37	5.77
1	272828841	272829021	ENSSSCG00000031532	2.3e-08	-	272828841	272829021	0	1	180,	0	-7.64	-6.55	25.1
1	272949960	272951987	ENSSSCG00000032106	5e-54	-	272949960	272951987	0	4	444,177,123,50,	0,521,1455,1977	-53.3	-51.5	20.4
1	272976860	272977219	ENSSSCG00000040710	7.9e-84	-	272976860	272977219	0	1	359,	0	-83.1	-81.1	7.95
1	272980331	272988628	ENSSSCG00000040710	1.3e-20	-	272980331	272988628	0	2	69,170,	0,8127	-19.9	-18.5	22.4
1	273011794	273012184	ENSSSCG00000023173	1.3e-22	-	273011794	273012184	0	1	390,	0	-21.9	-20.5	10.5
1	273012452	273012513	ENSSSCG00000023173	5.8e-05	-	273012452	273012513	0	1	61,	0	-4.24	-3.32	3.62
1	273019674	273019884	ENSSSCG00000023173	2.1e-09	-	273019674	273019884	0	1	210,	0	-8.68	-7.55	3.81
1	273101857	273102008	ENSSSCG00000022891	6.2e-09	-	273101857	273102008	0	1	151,	0	-8.21	-7.1	2.7
1	273303713	273303924	ENSSSCG00000005743	3.8e-10	-	273303713	273303924	0	1	211,	0	-9.42	-8.26	30.6
1	273504712	273505103	ENSSSCG00000005749	4e-27	-	273504712	273505103	0	1	391,	0	-26.4	-24.9	24.3
1	273507639	273513406	ENSSSCG00000005749	1e-83	-	273507639	273513406	0	4	58,293,236,44,	0,1316,4111,5723	-83	-81	13
1	273518107	273518198	ENSSSCG00000005749	3e-08	-	273518107	273518198	0	1	91,	0	-7.52	-6.43	3.43
1	273519956	273520106	ENSSSCG00000005749	9.8e-06	-	273519956	273520106	0	1	150,	0	-5.01	-4.04	2.68
1	273523070	273523363	ENSSSCG00000005749	6.5e-07	-	273523070	273523363	0	2	158,23,	0,270	-6.19	-5.15	4.87
2	32983	33162	ENSSSCG00000014557	1.2e-08	+	32983	33162	0	1	179,	0	-7.93	-6.82	3.36
2	68448	68659	ENSSSCG00000014559	3.2e-16	+	68448	68659	0	1	211,	0	-15.5	-14.2	2.81
2	69315	69496	ENSSSCG00000014559	1e-104	+	69315	69496	0	1	181,	0	-104	-102	2.61
2	70511	70782	ENSSSCG00000014559	0	+	70511	70782	0	1	271,	0	-891	#NAME?	16.3
2	125394	125455	ENSSSCG00000014565	1.7e-05	+	125394	125455	0	1	61,	0	-4.76	-3.8	2.24
2	153637	153877	ENSSSCG00000014565	3.2e-24	+	153637	153877	0	1	240,	0	-23.5	-22.1	5.21
2	279909	280360	ENSSSCG00000037427	1e-107	+	279909	280360	0	1	451,	0	-107	-105	25
2	280419	280840	ENSSSCG00000037427	7.9e-78	+	280419	280840	0	1	421,	0	-77.1	-75.2	86.2
2	281588	281649	ENSSSCG00000037427	7.6e-05	+	281588	281649	0	1	61,	0	-4.12	-3.21	6.79
2	344587	345666	ENSSSCG00000029723	4.8e-06	+	344587	345666	0	2	64,57,	0,1022	-5.32	-4.34	3.56
2	360551	363921	ENSSSCG00000029723	6.3e-23	+	360551	363921	0	2	126,115,	0,3255	-22.2	-20.7	7.03
2	367105	367526	ENSSSCG00000029723	1e-12	+	367105	367526	0	1	421,	0	-12	-10.8	6.04
2	367675	368335	ENSSSCG00000029723	1.6e-48	+	367675	368335	0	1	660,	0	-47.8	-46	14
2	368394	368904	ENSSSCG00000029723	5e-96	+	368394	368904	0	1	510,	0	-95.3	-93.2	67.4
2	369083	369353	ENSSSCG00000029723	1.3e-11	+	369083	369353	0	1	270,	0	-10.9	-9.68	3.72
2	370390	370451	ENSSSCG00000029723	4.8e-05	+	370390	370451	0	1	61,	0	-4.32	-3.4	2.61
2	472491	472642	ENSSSCG00000012847	3.3e-09	+	472491	472642	0	1	151,	0	-8.48	-7.35	1.57
2	474319	474410	ENSSSCG00000012847	1.3e-07	+	474319	474410	0	1	91,	0	-6.89	-5.83	24.4
2	475279	475369	ENSSSCG00000012847	1.2e-06	+	475279	475369	0	1	90,	0	-5.92	-4.9	7.3
2	528245	528536	ENSSSCG00000012840	4e-21	+	528245	528536	0	2	56,125,	0,166	-20.4	-19	2.51
2	529370	529551	ENSSSCG00000012840	2e-28	+	529370	529551	0	1	181,	0	-27.7	-26.2	31.2
2	627806	628107	ENSSSCG00000012836	1.3e-91	+	627806	628107	0	1	301,	0	-90.9	-88.9	34.6
2	1251526	1252332	ENSSSCG00000033260	0	+	1251526	1252332	0	2	62,147,	0,659	-1930	#NAME?	3.3
2	1252844	1253929	ENSSSCG00000033260	0	+	1252844	1253929	0	4	280,90,177,226,	0,365,541,859	-19400	#NAME?	5.16
2	1262063	1272798	ENSSSCG00000031487	1.6e-11	+	1262063	1272798	0	2	118,62,	0,10673	-10.8	-9.58	36.7
2	1285511	1286733	ENSSSCG00000031487	1e-06	+	1285511	1286733	0	2	100,21,	0,1201	-6	-4.98	5.66
2	1299258	1299439	ENSSSCG00000031487	1e-146	+	1299258	1299439	0	1	181,	0	-146	-144	5.18
2	1299272	1301112	ENSSSCG00000031903	0	+	1299272	1301112	0	3	167,54,139,	0,1568,1701	-3330	#NAME?	15.4
2	1301530	1306572	ENSSSCG00000031903	0	+	1301530	1306572	0	9	29,33,14,18,18,42,21,15,380,	0,770,903,1313,2640,2812,4075,4300,4662	-1420	#NAME?	126
2	1308428	1313434	ENSSSCG00000031903	0	+	1308428	1313434	0	7	61,46,117,78,114,110,193,	0,2940,3887,4103,4433,4624,4813	-83800	#NAME?	10.7
2	1314212	1316514	ENSSSCG00000031903	9.99999999999999e-309	+	1314212	1316514	0	3	80,41,179,	0,673,2123	-308	-305	1.76
2	1384045	1384113	ENSSSCG00000033344	0	+	1384045	1384113	0	1	68,	0	-329	#NAME?	131
2	1625699	1625879	ENSSSCG00000039243	4e-59	+	1625699	1625879	0	1	180,	0	-58.4	-56.6	8.58
2	1643005	1643185	ENSSSCG00000036015	2.7e-08	+	1643005	1643185	0	1	180,	0	-7.57	-6.48	7.7
2	1645232	1645828	ENSSSCG00000036015	1.3e-86	+	1645232	1645828	0	1	596,	0	-85.9	-83.9	30.3
2	3615200	3615379	ENSSSCG00000012874	1.6e-13	+	3615200	3615379	0	1	179,	0	-12.8	-11.6	6.86
2	4132590	4132741	ENSSSCG00000034441	1.8e-06	+	4132590	4132741	0	1	151,	0	-5.74	-4.72	9.51
2	4205558	4205797	ENSSSCG00000012879	4e-13	+	4205558	4205797	0	1	239,	0	-12.4	-11.2	5.66
2	4206035	4206215	ENSSSCG00000012879	2e-12	+	4206035	4206215	0	1	180,	0	-11.7	-10.5	37.3
2	4690699	4690879	ENSSSCG00000012886	4e-13	+	4690699	4690879	0	1	180,	0	-12.4	-11.2	3.58
2	4691655	4691866	ENSSSCG00000012886	3.2e-16	+	4691655	4691866	0	1	211,	0	-15.5	-14.2	4.37
2	4711209	4730868	ENSSSCG00000031459	5e-22	+	4711209	4730868	0	2	7,203,	0,19456	-21.3	-19.8	9.2
2	4751942	4757191	ENSSSCG00000031459	8.5e-08	+	4751942	4757191	0	2	75,76,	0,5173	-7.07	-6	3.34
2	4764007	4765564	ENSSSCG00000031459	1e-56	+	4764007	4765564	0	1	1557,	0	-56	-54.2	15.1
2	4845780	4845960	ENSSSCG00000012889	4e-11	+	4845780	4845960	0	1	180,	0	-10.4	-9.22	11
2	4846169	4846320	ENSSSCG00000012889	2.1e-07	+	4846169	4846320	0	1	151,	0	-6.67	-5.61	6.38
2	4908843	4908933	ENSSSCG00000012893	4.3e-07	+	4908843	4908933	0	1	90,	0	-6.37	-5.32	3.32
2	4909052	4909352	ENSSSCG00000012893	2.6e-10	+	4909052	4909352	0	1	300,	0	-9.59	-8.43	5.64
2	5025586	5025911	ENSSSCG00000012902	4e-22	+	5025586	5025911	0	1	325,	0	-21.4	-20	11.2
2	5026757	5026876	ENSSSCG00000012902	7.2e-09	+	5026757	5026876	0	1	119,	0	-8.14	-7.03	2.4
2	5034297	5034387	ENSSSCG00000012903	8.5e-05	+	5034297	5034387	0	1	90,	0	-4.07	-3.16	3.21
2	5041832	5042073	ENSSSCG00000012903	1.3e-13	+	5041832	5042073	0	1	241,	0	-12.9	-11.7	4.85
2	5062610	5062731	ENSSSCG00000012905	6.5e-06	+	5062610	5062731	0	1	121,	0	-5.19	-4.21	13.6
2	5062908	5063028	ENSSSCG00000012905	0.00039	+	5062908	5063028	0	1	120,	0	-3.41	-2.56	4.75
2	5088703	5088883	ENSSSCG00000012909	4.4e-08	+	5088703	5088883	0	1	180,	0	-7.36	-6.28	5.63
2	5089030	5089299	ENSSSCG00000012909	6.3e-12	+	5089030	5089299	0	1	269,	0	-11.2	-9.99	16.3
2	5120095	5120862	ENSSSCG00000012913	1e-117	+	5120095	5120862	0	2	196,75,	0,692	-117	-115	65.4
2	5162279	5162729	ENSSSCG00000012916	1e-127	+	5162279	5162729	0	1	450,	0	-127	-125	19.9
2	5587555	5587737	ENSSSCG00000012926	1.3e-26	+	5587555	5587737	0	2	60,120,	0,62	-25.9	-24.4	4.32
2	5746588	5754609	ENSSSCG00000038304	4e-14	+	5746588	5754609	0	2	97,174,	0,7847	-13.4	-12.2	3.83
2	5859772	5860042	ENSSSCG00000038918	7.9e-28	+	5859772	5860042	0	1	270,	0	-27.1	-25.6	4.1
2	5862136	5862526	ENSSSCG00000038918	0	+	5862136	5862526	0	1	390,	0	-636	#NAME?	3.16
2	5882169	5882350	ENSSSCG00000021891	5e-07	+	5882169	5882350	0	1	181,	0	-6.3	-5.26	7.64
2	6035475	6035805	ENSSSCG00000012941	2.5e-26	+	6035475	6035805	0	1	330,	0	-25.6	-24.1	16.9
2	6046157	6048243	ENSSSCG00000012939	6.5e-07	+	6046157	6048243	0	2	70,110,	0,1976	-6.19	-5.15	11.2
2	6049349	6049589	ENSSSCG00000012939	1.6e-14	+	6049349	6049589	0	1	240,	0	-13.8	-12.5	13.1
2	6071626	6072195	ENSSSCG00000029949	4e-15	+	6071626	6072195	0	1	569,	0	-14.4	-13.1	7.13
2	6072343	6072613	ENSSSCG00000029949	1.6e-16	+	6072343	6072613	0	1	270,	0	-15.8	-14.5	4.14
2	6073061	6073510	ENSSSCG00000029949	1.3e-74	+	6073061	6073510	0	1	449,	0	-73.9	-72	38
2	6334229	6334409	ENSSSCG00000027334	7.9e-31	+	6334229	6334409	0	1	180,	0	-30.1	-28.5	3.8
2	6338139	6338290	ENSSSCG00000027334	2.5e-05	+	6338139	6338290	0	1	151,	0	-4.61	-3.67	4.75
2	6411623	6411892	ENSSSCG00000012966	1e-33	+	6411623	6411892	0	1	269,	0	-33	-31.5	96.4
2	6412100	6412968	ENSSSCG00000012966	6.6e-10	+	6412100	6412968	0	2	98,81,	0,787	-9.18	-8.04	19.7
2	6413265	6413921	ENSSSCG00000012966	2e-25	+	6413265	6413921	0	1	656,	0	-24.7	-23.2	4.75
2	6414010	6414189	ENSSSCG00000012966	6e-09	+	6414010	6414189	0	1	179,	0	-8.22	-7.11	3.58
2	6436663	6437712	ENSSSCG00000012967	1e-168	+	6436663	6437712	0	1	1049,	0	-168	-166	43.8
2	6462708	6463039	ENSSSCG00000012971	4e-62	+	6462708	6463039	0	1	331,	0	-61.4	-59.5	55.3
2	6473543	6473813	ENSSSCG00000012974	2.5e-33	+	6473543	6473813	0	1	270,	0	-32.6	-31.1	2.22
2	6550910	6551209	ENSSSCG00000012978	3.2e-31	+	6550910	6551209	0	1	299,	0	-30.5	-28.9	11.1
2	6563119	6563691	ENSSSCG00000012979	1e-38	+	6563119	6563691	0	2	220,162,	0,410	-38	-36.4	3.19
2	6641074	6641284	ENSSSCG00000037531	4e-18	+	6641074	6641284	0	1	210,	0	-17.4	-16	11.4
2	6641492	6641702	ENSSSCG00000037531	2.5e-07	+	6641492	6641702	0	1	210,	0	-6.61	-5.56	9.73
2	6656942	6657271	ENSSSCG00000037531	4e-33	+	6656942	6657271	0	1	329,	0	-32.4	-30.8	7.24
2	6719679	6719830	ENSSSCG00000012985	1.1e-09	+	6719679	6719830	0	1	151,	0	-8.94	-7.8	2.41
2	6720009	6720399	ENSSSCG00000012985	1e-117	+	6720009	6720399	0	1	390,	0	-117	-115	13.3
2	7075568	7075838	ENSSSCG00000013003	6.3e-20	+	7075568	7075838	0	1	270,	0	-19.2	-17.8	14.5
2	7076285	7076644	ENSSSCG00000013003	1.3e-28	+	7076285	7076644	0	1	359,	0	-27.9	-26.3	25.8
2	7138521	7138762	ENSSSCG00000013010	3.2e-12	+	7138521	7138762	0	1	241,	0	-11.5	-10.3	7.47
2	7281951	7282401	ENSSSCG00000023890	2e-25	+	7281951	7282401	0	1	450,	0	-24.7	-23.2	6.11
2	7319061	7320354	ENSSSCG00000013017	1e-180	+	7319061	7320354	0	2	20,819,	0,474	-180	-178	8.9
2	7363415	7363815	ENSSSCG00000013019	6e-09	+	7363415	7363815	0	2	10,170,	0,230	-8.22	-7.11	11.5
2	7391330	7391450	ENSSSCG00000013021	3.6e-10	+	7391330	7391450	0	1	120,	0	-9.44	-8.28	2.15
2	7407450	7409059	ENSSSCG00000013022	5e-72	+	7407450	7409059	0	2	134,77,	0,1532	-71.3	-69.4	9.11
2	7417964	7418546	ENSSSCG00000013022	1e-238	+	7417964	7418546	0	2	6,144,	0,438	-238	-235	1.5
2	7440255	7440316	ENSSSCG00000013023	0.00011	+	7440255	7440316	0	1	61,	0	-3.95	-3.05	14.9
2	7804090	7804481	ENSSSCG00000013029	1e-234	+	7804090	7804481	0	1	391,	0	-234	-231	24.6
2	7865422	7865543	ENSSSCG00000037999	8.9e-09	+	7865422	7865543	0	1	121,	0	-8.05	-6.94	3.32
2	7869948	7870219	ENSSSCG00000037999	1e-08	+	7869948	7870219	0	1	271,	0	-8	-6.9	14.3
2	7870518	7871058	ENSSSCG00000037999	2e-13	+	7870518	7871058	0	1	540,	0	-12.7	-11.5	42.8
2	7939209	7951205	ENSSSCG00000013043	0	+	7939209	7951205	0	3	273,102,10,	0,11298,11986	-337	#NAME?	4.29
2	8286033	8286213	ENSSSCG00000031666	1.3e-10	+	8286033	8286213	0	1	180,	0	-9.9	-8.73	34
2	8286301	8287227	ENSSSCG00000031666	1.3e-31	+	8286301	8287227	0	1	926,	0	-30.9	-29.3	33.3
2	8287554	8287644	ENSSSCG00000031666	4.1e-05	+	8287554	8287644	0	1	90,	0	-4.39	-3.46	14.9
2	8401592	8402461	ENSSSCG00000013054	0.00028	+	8401592	8402461	0	2	49,12,	0,857	-3.56	-2.69	5.21
2	8967965	8968026	ENSSSCG00000022866	6.3e-11	+	8967965	8968026	0	1	61,	0	-10.2	-9.04	4.62
2	8973600	8974466	ENSSSCG00000022866	9.1e-06	+	8973600	8974466	0	2	88,62,	0,804	-5.04	-4.06	2.29
2	8967949	8968009	ENSSSCG00000026293	4e-11	+	8967949	8968009	0	1	60,	0	-10.4	-9.21	5.07
2	8983031	8983263	ENSSSCG00000038711	1e-196	+	8983031	8983263	0	1	232,	0	-196	-194	5.34
2	9034781	9037570	ENSSSCG00000028542	1e-229	+	9034781	9037570	0	2	750,117,	0,2672	-229	-227	334
2	9042251	9046024	ENSSSCG00000028542	3.2e-57	+	9042251	9046024	0	4	111,200,74,64,	0,2117,3372,3709	-56.5	-54.7	5.86
2	9055008	9056006	ENSSSCG00000020823	5e-26	+	9055008	9056006	0	2	204,36,	0,962	-25.3	-23.8	4.26
2	9064701	9064881	ENSSSCG00000020823	7.9e-15	+	9064701	9064881	0	1	180,	0	-14.1	-12.8	16.3
2	9073340	9074543	ENSSSCG00000023110	0	+	9073340	9074543	0	6	76,107,70,192,52,93,	0,166,359,656,940,1110	-2370	#NAME?	17.7
2	9084276	9089203	ENSSSCG00000023323	4e-15	+	9084276	9089203	0	4	66,125,98,159,	0,219,4586,4768	-14.4	-13.1	2.75
2	9099257	9099408	ENSSSCG00000028275	1.4e-07	+	9099257	9099408	0	1	151,	0	-6.86	-5.8	4.32
2	9100096	9100247	ENSSSCG00000028275	8.3e-08	+	9100096	9100247	0	1	151,	0	-7.08	-6.01	6.34
2	9118154	9118364	ENSSSCG00000030653	6.3e-25	+	9118154	9118364	0	1	210,	0	-24.2	-22.7	78.1
2	9120763	9120823	ENSSSCG00000020809	5.2e-05	+	9120763	9120823	0	1	60,	0	-4.28	-3.35	4.53
2	9124705	9125063	ENSSSCG00000020809	7.9e-49	+	9124705	9125063	0	1	358,	0	-48.1	-46.3	59.1
2	9158358	9158538	ENSSSCG00000013063	3.6e-05	+	9158358	9158538	0	1	180,	0	-4.44	-3.51	13.6
2	9161084	9161591	ENSSSCG00000013063	1.6e-37	+	9161084	9161591	0	1	507,	0	-36.8	-35.2	95.7
2	9169663	9169842	ENSSSCG00000013064	0	+	9169663	9169842	0	1	179,	0	-408	#NAME?	2.31
2	9197572	9198022	ENSSSCG00000033010	1.6e-29	+	9197572	9198022	0	1	450,	0	-28.8	-27.3	5.3
2	9198650	9199101	ENSSSCG00000033010	2.5e-70	+	9198650	9199101	0	1	451,	0	-69.6	-67.7	9.02
2	9199279	9199760	ENSSSCG00000033010	7.9e-33	+	9199279	9199760	0	1	481,	0	-32.1	-30.5	5.31
2	9200298	9200658	ENSSSCG00000033010	1.3e-28	+	9200298	9200658	0	1	360,	0	-27.9	-26.4	3.99
2	9201017	9201168	ENSSSCG00000033010	4.4e-06	+	9201017	9201168	0	1	151,	0	-5.36	-4.37	4.16
2	9201556	9202546	ENSSSCG00000033010	1.3e-30	+	9201556	9202546	0	1	990,	0	-29.9	-28.3	3.82
2	9203623	9204043	ENSSSCG00000033010	1e-19	+	9203623	9204043	0	1	420,	0	-19	-17.7	3.97
2	9204312	9204463	ENSSSCG00000033010	5.9e-10	+	9204312	9204463	0	1	151,	0	-9.23	-8.08	3.08
2	9206175	9206505	ENSSSCG00000033010	1e-24	+	9206175	9206505	0	1	330,	0	-24	-22.6	4.05
2	9207043	9207194	ENSSSCG00000033010	1.8e-10	+	9207043	9207194	0	1	151,	0	-9.75	-8.58	2.03
2	9207897	9208377	ENSSSCG00000033010	7.9e-19	+	9207897	9208377	0	1	480,	0	-18.1	-16.8	2.88
2	9208436	9209004	ENSSSCG00000033010	1e-14	+	9208436	9209004	0	2	41,440,	0,128	-14	-12.8	3.7
2	9209662	9210052	ENSSSCG00000033010	7.9e-20	+	9209662	9210052	0	1	390,	0	-19.1	-17.7	3.05
2	9210261	9210951	ENSSSCG00000033010	1e-156	+	9210261	9210951	0	1	690,	0	-156	-154	8.55
2	9211639	9211730	ENSSSCG00000033010	2.9e-06	+	9211639	9211730	0	1	91,	0	-5.54	-4.54	4.48
2	9212358	9213078	ENSSSCG00000033010	6.3e-98	+	9212358	9213078	0	1	720,	0	-97.2	-95.2	4.27
2	9213406	9214339	ENSSSCG00000033010	1e-141	+	9213406	9214339	0	2	158,742,	0,191	-141	-139	9.13
2	9214607	9214878	ENSSSCG00000033010	1e-67	+	9214607	9214878	0	1	271,	0	-67	-65.1	5.36
2	9215177	9215477	ENSSSCG00000033010	1e-180	+	9215177	9215477	0	1	300,	0	-180	-177	6.62
2	9535104	9535224	ENSSSCG00000014540	0	+	9535104	9535224	0	1	120,	0	-1290	#NAME?	2.83
2	9598924	9599314	ENSSSCG00000013074	2.5e-16	+	9598924	9599314	0	1	390,	0	-15.6	-14.3	4.43
2	9752795	9752910	ENSSSCG00000039481	2.5e-05	+	9752795	9752910	0	1	115,	0	-4.61	-3.66	5.3
2	9753051	9753138	ENSSSCG00000039481	0.00012	+	9753051	9753138	0	1	87,	0	-3.93	-3.04	6.56
2	10104331	10111006	ENSSSCG00000013083	1e-31	+	10104331	10111006	0	3	44,168,118,	0,667,6557	-31	-29.4	8.43
2	10800063	10800602	ENSSSCG00000013114	5e-24	+	10800063	10800602	0	1	539,	0	-23.3	-21.8	48.9
2	11693595	11694072	ENSSSCG00000013118	5e-53	+	11693595	11694072	0	1	477,	0	-52.3	-50.6	5.93
2	11830021	11835128	ENSSSCG00000013124	3.9e-08	+	11830021	11835128	0	2	38,143,	0,4964	-7.41	-6.33	3.32
2	11908131	11909517	ENSSSCG00000013125	1e-122	+	11908131	11909517	0	3	117,221,143,	0,928,1243	-122	-120	11.3
2	12197229	12197320	ENSSSCG00000013144	6.3e-06	+	12197229	12197320	0	1	91,	0	-5.2	-4.22	19
2	13248117	13249306	ENSSSCG00000013177	2.5e-14	+	13248117	13249306	0	3	28,95,147,	0,849,1042	-13.6	-12.4	3.49
2	13620460	13620956	ENSSSCG00000029059	7.4e-06	+	13620460	13620956	0	2	57,4,	0,492	-5.13	-4.15	1.96
2	13624360	13628738	ENSSSCG00000029059	1e-285	+	13624360	13628738	0	8	11,139,46,130,171,90,187,5,	0,419,696,2157,2706,3030,3931,4373	-285	-282	8.08
2	14903827	14905698	ENSSSCG00000030610	7.9e-65	+	14903827	14905698	0	2	93,297,	0,1574	-64.1	-62.3	5.66
2	14921143	14929824	ENSSSCG00000030610	1.3e-27	+	14921143	14929824	0	4	4,145,344,137,	0,126,671,8544	-26.9	-25.4	2.79
2	15036901	15037891	ENSSSCG00000013227	0.00041	+	15036901	15037891	0	2	50,41,	0,949	-3.39	-2.53	12.2
2	15042505	15042836	ENSSSCG00000013227	3.2e-16	+	15042505	15042836	0	1	331,	0	-15.5	-14.2	7.81
2	15148306	15148487	ENSSSCG00000013233	4e-10	+	15148306	15148487	0	1	181,	0	-9.4	-8.25	16.3
2	15152951	15153221	ENSSSCG00000013233	4e-26	+	15152951	15153221	0	1	270,	0	-25.4	-23.9	75.4
2	15167994	15168205	ENSSSCG00000013239	2e-10	+	15167994	15168205	0	1	211,	0	-9.69	-8.53	3.84
2	15185675	15186720	ENSSSCG00000013239	1e-201	+	15185675	15186720	0	3	89,84,67,	0,322,978	-201	-198	11.5
2	15342151	15342481	ENSSSCG00000013242	2e-47	+	15342151	15342481	0	1	330,	0	-46.7	-45	10.7
2	15342779	15342840	ENSSSCG00000013242	7.4e-06	+	15342779	15342840	0	1	61,	0	-5.13	-4.16	4.66
2	15381881	15382121	ENSSSCG00000013244	2e-36	+	15381881	15382121	0	1	240,	0	-35.7	-34.1	5.5
2	15385201	15387452	ENSSSCG00000013244	1e-263	+	15385201	15387452	0	4	390,236,156,27,	0,1120,1468,2224	-263	-260	9.18
2	15387854	15389761	ENSSSCG00000013244	1e-131	+	15387854	15389761	0	4	2,137,122,428,	0,170,973,1479	-131	-129	5.06
2	15395081	15395273	ENSSSCG00000013245	1.9e-06	+	15395081	15395273	0	2	66,24,	0,168	-5.72	-4.71	2.02
2	15739416	15742873	ENSSSCG00000013249	5.1e-10	+	15739416	15742873	0	2	117,34,	0,3423	-9.29	-8.14	17.7
2	15974263	15974414	ENSSSCG00000013262	1.5e-05	+	15974263	15974414	0	1	151,	0	-4.81	-3.85	4.07
2	16111602	16111753	ENSSSCG00000013262	7.8e-05	+	16111602	16111753	0	1	151,	0	-4.11	-3.2	5.21
2	16117628	16118108	ENSSSCG00000013262	4e-11	+	16117628	16118108	0	1	480,	0	-10.4	-9.17	6.34
2	16538952	16540623	ENSSSCG00000023974	1.3e-16	+	16538952	16540623	0	2	78,253,	0,1418	-15.9	-14.6	10.6
2	16540801	16540892	ENSSSCG00000023974	0.00017	+	16540801	16540892	0	1	91,	0	-3.78	-2.89	4.19
2	16787288	16787469	ENSSSCG00000013273	1.8e-08	+	16787288	16787469	0	1	181,	0	-7.75	-6.65	27.2
2	16787678	16787949	ENSSSCG00000013273	5e-11	+	16787678	16787949	0	1	271,	0	-10.3	-9.16	35.3
2	16788097	16788188	ENSSSCG00000013273	1e-05	+	16788097	16788188	0	1	91,	0	-4.99	-4.02	6.45
2	17465259	17465438	ENSSSCG00000031819	4e-14	+	17465259	17465438	0	1	179,	0	-13.4	-12.2	44.8
2	24621795	24622065	ENSSSCG00000038082	6.2e-08	+	24621795	24622065	0	1	270,	0	-7.21	-6.13	10.4
2	24622214	24622544	ENSSSCG00000038082	3.9e-09	+	24622214	24622544	0	1	330,	0	-8.41	-7.28	11.8
2	25590595	25590895	ENSSSCG00000028338	5e-11	+	25590595	25590895	0	1	300,	0	-10.3	-9.08	8.26
2	27044944	27045158	ENSSSCG00000013307	5.1e-10	+	27044944	27045158	0	2	24,67,	0,147	-9.29	-8.14	17.7
2	27054497	27054648	ENSSSCG00000013307	4e-16	+	27054497	27054648	0	1	151,	0	-15.4	-14.1	27.5
2	27176856	27182393	ENSSSCG00000013308	8.1e-05	+	27176856	27182393	0	2	14,77,	0,5460	-4.09	-3.18	2.04
2	27205955	27206195	ENSSSCG00000024791	2e-13	+	27205955	27206195	0	1	240,	0	-12.7	-11.4	2.53
2	27833320	27833381	ENSSSCG00000040954	1.9e-05	+	27833320	27833381	0	1	61,	0	-4.72	-3.77	3.17
2	28706348	28706468	ENSSSCG00000024950	0.00011	+	28706348	28706468	0	1	120,	0	-3.95	-3.05	14.9
2	32851161	32851857	ENSSSCG00000022806	3.3e-06	+	32851161	32851857	0	2	30,120,	0,576	-5.48	-4.48	2.44
2	32871963	32872113	ENSSSCG00000013335	1.6e-12	+	32871963	32872113	0	1	150,	0	-11.8	-10.6	17
2	32991184	33018370	ENSSSCG00000013336	6.9e-07	+	32991184	33018370	0	3	33,108,128,	0,15368,27058	-6.16	-5.13	5.98
2	40595364	40595664	ENSSSCG00000013361	7.9e-11	+	40595364	40595664	0	1	300,	0	-10.1	-8.9	9.96
2	40598653	40600851	ENSSSCG00000013361	3.3e-06	+	40598653	40600851	0	3	6,78,96,	0,1062,2102	-5.48	-4.48	5.16
2	40673189	40673339	ENSSSCG00000013362	1e-13	+	40673189	40673339	0	1	150,	0	-13	-11.7	23.4
2	41933458	41933549	ENSSSCG00000025406	2.6e-05	+	41933458	41933549	0	1	91,	0	-4.59	-3.65	14.9
2	42032655	42033348	ENSSSCG00000013381	6.3e-93	+	42032655	42033348	0	2	44,46,	0,647	-92.2	-90.1	2.18
2	43062148	43062298	ENSSSCG00000034191	1.3e-09	+	43062148	43062298	0	1	150,	0	-8.88	-7.75	3.18
2	43066044	43066285	ENSSSCG00000034191	1.3e-38	+	43066044	43066285	0	1	241,	0	-37.9	-36.3	4.51
2	47863516	47863727	ENSSSCG00000013403	5.5e-10	+	47863516	47863727	0	1	211,	0	-9.26	-8.11	31.9
2	48629223	48629763	ENSSSCG00000033411	6.3e-53	+	48629223	48629763	0	1	540,	0	-52.2	-50.4	5.35
2	48629851	48630391	ENSSSCG00000033411	2e-59	+	48629851	48630391	0	1	540,	0	-58.7	-56.9	6.7
2	48927318	48927529	ENSSSCG00000020720	2.5e-11	+	48927318	48927529	0	1	211,	0	-10.6	-9.37	36
2	48952256	48952927	ENSSSCG00000029886	1.6e-12	+	48952256	48952927	0	2	2,148,	0,523	-11.8	-10.6	3.67
2	49690799	49690980	ENSSSCG00000013409	3.5e-07	+	49690799	49690980	0	1	181,	0	-6.45	-5.41	3.81
2	51350789	51355108	ENSSSCG00000038196	1.6e-46	+	51350789	51355108	0	4	110,21,53,259,	0,125,3986,4060	-45.8	-44.1	8.07
2	51369977	51370303	ENSSSCG00000033136	7.9e-19	+	51369977	51370303	0	1	326,	0	-18.1	-16.7	3.4
2	51414284	51414540	ENSSSCG00000031539	2e-19	+	51414284	51414540	0	2	25,177,	0,79	-18.7	-17.4	3.59
2	51517552	51518000	ENSSSCG00000034569	4e-78	+	51517552	51518000	0	1	448,	0	-77.4	-75.4	3.8
2	51518356	51518923	ENSSSCG00000034569	1e-200	+	51518356	51518923	0	1	567,	0	-200	-198	7.72
2	51733493	51733613	ENSSSCG00000035985	2.7e-05	+	51733493	51733613	0	1	120,	0	-4.57	-3.63	17
2	51742685	51742746	ENSSSCG00000035985	1e-05	+	51742685	51742746	0	1	61,	0	-4.99	-4.02	10.5
2	52296937	52297148	ENSSSCG00000030672	7.9e-21	+	52296937	52297148	0	1	211,	0	-20.1	-18.7	13.8
2	52324075	52330446	ENSSSCG00000025900	4.2e-10	+	52324075	52330446	0	3	141,63,124,	0,6015,6247	-9.38	-8.23	3.48
2	52335374	52335464	ENSSSCG00000025900	1e-05	+	52335374	52335464	0	1	90,	0	-4.99	-4.02	18.3
2	52336802	52336952	ENSSSCG00000025900	7.8e-05	+	52336802	52336952	0	1	150,	0	-4.11	-3.2	4.41
2	57094595	57095224	ENSSSCG00000036756	3.2e-22	+	57094595	57095224	0	1	629,	0	-21.5	-20	11.9
2	57261469	57261739	ENSSSCG00000035650	7.9e-18	+	57261469	57261739	0	1	270,	0	-17.1	-15.8	56.4
2	57267452	57267632	ENSSSCG00000035650	3.9e-06	+	57267452	57267632	0	1	180,	0	-5.41	-4.42	19.7
2	57284758	57284819	ENSSSCG00000029724	3.2e-16	+	57284758	57284819	0	1	61,	0	-15.5	-14.1	1.57
2	57310559	57310709	ENSSSCG00000037835	1.9e-07	+	57310559	57310709	0	1	150,	0	-6.72	-5.66	10.9
2	57321103	57321642	ENSSSCG00000037835	2.5e-54	+	57321103	57321642	0	1	539,	0	-53.6	-51.9	5.08
2	57321820	57322001	ENSSSCG00000037835	1e-17	+	57321820	57322001	0	1	181,	0	-17	-15.7	3.61
2	57859340	57859550	ENSSSCG00000014539	1.2e-06	+	57859340	57859550	0	1	210,	0	-5.93	-4.91	3.12
2	57859639	57859969	ENSSSCG00000014539	7.9e-11	+	57859639	57859969	0	1	330,	0	-10.1	-8.9	8.15
2	57860566	57860716	ENSSSCG00000014539	7.1e-08	+	57860566	57860716	0	1	150,	0	-7.15	-6.08	7.81
2	57860865	57860985	ENSSSCG00000014539	3.9e-07	+	57860865	57860985	0	1	120,	0	-6.41	-5.37	6.65
2	57861821	57861972	ENSSSCG00000014539	2.1e-05	+	57861821	57861972	0	1	151,	0	-4.67	-3.71	4.48
2	57900929	57917903	ENSSSCG00000014538	2.4e-09	+	57900929	57917903	0	3	395,114,30,	0,5850,16944	-8.62	-7.49	29.9
2	57918141	57919278	ENSSSCG00000014538	5e-100	+	57918141	57919278	0	1	1137,	0	-99.3	-97.3	12
2	58285251	58285312	ENSSSCG00000013930	5.5e-05	+	58285251	58285312	0	1	61,	0	-4.26	-3.34	5.43
2	58603197	58612706	ENSSSCG00000036970	1.6e-25	+	58603197	58612706	0	4	24,102,178,24,	0,7991,8942,9485	-24.8	-23.3	6.79
2	58743606	58743847	ENSSSCG00000033168	1.6e-10	+	58743606	58743847	0	1	241,	0	-9.8	-8.63	10.7
2	58855985	58856195	ENSSSCG00000025839	1.6e-34	+	58855985	58856195	0	1	210,	0	-33.8	-32.2	9.89
2	58920653	58922160	ENSSSCG00000013919	1.3e-80	+	58920653	58922160	0	3	28,87,156,	0,136,1351	-79.9	-77.9	4.26
2	58923325	58923446	ENSSSCG00000013919	6.5e-07	+	58923325	58923446	0	1	121,	0	-6.19	-5.16	5.32
2	58930950	58931131	ENSSSCG00000027840	5e-25	+	58930950	58931131	0	1	181,	0	-24.3	-22.9	6.04
2	58975890	58976040	ENSSSCG00000013928	7.2e-09	+	58975890	58976040	0	1	150,	0	-8.14	-7.02	3.33
2	58976578	58976788	ENSSSCG00000013928	1.3e-19	+	58976578	58976788	0	1	210,	0	-18.9	-17.5	9.03
2	59256560	59257084	ENSSSCG00000013905	6.3e-54	+	59256560	59257084	0	2	105,136,	0,388	-53.2	-51.4	31.2
2	59258041	59258372	ENSSSCG00000013905	1e-200	+	59258041	59258372	0	1	331,	0	-200	-197	24.2
2	59266924	59267165	ENSSSCG00000013905	1e-39	+	59266924	59267165	0	1	241,	0	-39	-37.4	3.94
2	59351350	59351500	ENSSSCG00000040181	4e-12	+	59351350	59351500	0	1	150,	0	-11.4	-10.2	4.32
2	59357887	59358097	ENSSSCG00000040181	3.2e-14	+	59357887	59358097	0	1	210,	0	-13.5	-12.2	5.72
2	59367424	59367484	ENSSSCG00000040524	0.00021	+	59367424	59367484	0	1	60,	0	-3.67	-2.79	3.78
2	59507410	59512723	ENSSSCG00000034314	3.2e-34	+	59507410	59512723	0	3	4,184,105,	0,2897,5208	-33.5	-31.9	6.48
2	59531510	59532196	ENSSSCG00000031657	0	+	59531510	59532196	0	2	321,363,	0,323	-339	#NAME?	11.1
2	59597047	59597468	ENSSSCG00000036363	1e-102	+	59597047	59597468	0	1	421,	0	-102	-99.6	10.3
2	59609822	59609942	ENSSSCG00000013897	4.4e-05	+	59609822	59609942	0	1	120,	0	-4.36	-3.43	8.83
2	60334594	60335410	ENSSSCG00000037025	2.5e-70	+	60334594	60335410	0	2	65,653,	0,163	-69.6	-67.7	16.9
2	60362369	60363028	ENSSSCG00000039330	6.3e-29	+	60362369	60363028	0	1	659,	0	-28.2	-26.6	41.4
2	60363870	60365230	ENSSSCG00000039330	3e-09	+	60363870	60365230	0	2	62,178,	0,1182	-8.53	-7.41	4.94
2	60365468	60365769	ENSSSCG00000039330	4e-56	+	60365468	60365769	0	1	301,	0	-55.4	-53.6	73.3
2	60368549	60369089	ENSSSCG00000039330	1.3e-32	+	60368549	60369089	0	1	540,	0	-31.9	-30.3	8.4
2	60369656	60369956	ENSSSCG00000039330	3.2e-46	+	60369656	60369956	0	1	300,	0	-45.5	-43.8	5.47
2	60382358	60382629	ENSSSCG00000031877	6.3e-15	+	60382358	60382629	0	1	271,	0	-14.2	-13	4.84
2	60411685	60411955	ENSSSCG00000036575	7.9e-15	+	60411685	60411955	0	1	270,	0	-14.1	-12.9	10.9
2	60412779	60412960	ENSSSCG00000036575	4e-11	+	60412779	60412960	0	1	181,	0	-10.4	-9.22	10.5
2	60420344	60421712	ENSSSCG00000036575	6.5e-09	+	60420344	60421712	0	2	87,93,	0,1275	-8.19	-7.07	7.02
2	60426735	60426914	ENSSSCG00000013873	2.5e-11	+	60426735	60426914	0	1	179,	0	-10.6	-9.37	5.5
2	60437791	60438177	ENSSSCG00000013873	2e-68	+	60437791	60438177	0	1	386,	0	-67.7	-65.8	24.8
2	60567732	60578080	ENSSSCG00000036584	7.1e-06	+	60567732	60578080	0	3	111,65,4,	0,5725,10344	-5.15	-4.17	4.66
2	61032907	61033028	ENSSSCG00000013862	8.1e-05	+	61032907	61033028	0	1	121,	0	-4.09	-3.18	4.89
2	61033836	61034197	ENSSSCG00000013862	2e-13	+	61033836	61034197	0	1	361,	0	-12.7	-11.5	16.5
2	61034256	61034497	ENSSSCG00000013862	3.2e-10	+	61034256	61034497	0	1	241,	0	-9.5	-8.34	30.6
2	61037045	61037256	ENSSSCG00000013862	5.5e-10	+	61037045	61037256	0	1	211,	0	-9.26	-8.11	31.9
2	61054615	61054946	ENSSSCG00000013861	1.6e-25	+	61054615	61054946	0	1	331,	0	-24.8	-23.3	11.3
2	61055095	61055275	ENSSSCG00000013861	6e-07	+	61055095	61055275	0	1	180,	0	-6.22	-5.19	9.28
2	61055334	61055425	ENSSSCG00000013861	1e-05	+	61055334	61055425	0	1	91,	0	-4.99	-4.02	6.45
2	61081650	61082258	ENSSSCG00000013860	2.5e-23	+	61081650	61082258	0	2	6,323,	0,285	-22.6	-21.1	6.19
2	61192395	61199121	ENSSSCG00000013857	0.00023	+	61192395	61199121	0	2	38,23,	0,6703	-3.63	-2.76	2.52
2	61242467	61242707	ENSSSCG00000013857	1.6e-15	+	61242467	61242707	0	1	240,	0	-14.8	-13.5	10.6
2	62198555	62200408	ENSSSCG00000013838	1e-150	+	62198555	62200408	0	5	102,97,71,64,85,	0,191,371,806,1768	-150	-148	13.9
2	62228488	62234577	ENSSSCG00000013837	7.9e-25	+	62228488	62234577	0	5	57,47,34,88,14,	0,299,1575,3475,6075	-24.1	-22.7	4.28
2	62239741	62239981	ENSSSCG00000013837	3.2e-22	+	62239741	62239981	0	1	240,	0	-21.5	-20.1	5.55
2	62316117	62317178	ENSSSCG00000022227	4e-12	+	62316117	62317178	0	2	251,140,	0,921	-11.4	-10.2	3.78
2	62324861	62326139	ENSSSCG00000022227	1e-151	+	62324861	62326139	0	3	113,200,48,	0,685,1230	-151	-149	6.92
2	62338697	62338908	ENSSSCG00000022227	1.8e-10	+	62338697	62338908	0	1	211,	0	-9.75	-8.58	3.32
2	62343239	62343764	ENSSSCG00000022227	1e-40	+	62343239	62343764	0	3	9,206,86,	0,150,439	-40	-38.3	7.35
2	62344306	62344817	ENSSSCG00000022227	5e-27	+	62344306	62344817	0	1	511,	0	-26.3	-24.8	7.1
2	64723104	64723628	ENSSSCG00000013778	1e-118	+	64723104	64723628	0	2	10,194,	0,330	-118	-116	6.53
2	64761473	64761980	ENSSSCG00000013784	6.3e-86	+	64761473	64761980	0	1	507,	0	-85.2	-83.2	67.6
2	64763307	64763665	ENSSSCG00000013784	3.2e-30	+	64763307	64763665	0	1	358,	0	-29.5	-27.9	3.58
2	64764229	64764647	ENSSSCG00000013784	4e-57	+	64764229	64764647	0	1	418,	0	-56.4	-54.6	7.64
2	65042849	65043149	ENSSSCG00000013773	1.5e-08	+	65042849	65043149	0	1	300,	0	-7.83	-6.73	18.3
2	65044345	65044496	ENSSSCG00000013773	2.1e-07	+	65044345	65044496	0	1	151,	0	-6.67	-5.61	5.77
2	65074831	65074982	ENSSSCG00000013771	9.1e-10	+	65074831	65074982	0	1	151,	0	-9.04	-7.9	31.2
2	65075071	65080378	ENSSSCG00000013771	1.1e-08	+	65075071	65080378	0	2	66,114,	0,5193	-7.97	-6.87	2.12
2	65094273	65094394	ENSSSCG00000013771	1.4e-06	+	65094273	65094394	0	1	121,	0	-5.86	-4.84	2.2
2	65096876	65097176	ENSSSCG00000033298	3.2e-39	+	65096876	65097176	0	1	300,	0	-38.5	-36.8	8.35
2	65097701	65098430	ENSSSCG00000033298	3.2e-63	+	65097701	65098430	0	2	120,180,	0,549	-62.5	-60.6	9.02
2	65180995	65181086	ENSSSCG00000013764	0.0001	+	65180995	65181086	0	1	91,	0	-4	-3.1	3.33
2	65870125	65870426	ENSSSCG00000013754	1e-11	+	65870125	65870426	0	1	301,	0	-11	-9.77	20.4
2	65914156	65915095	ENSSSCG00000013752	6.3e-30	+	65914156	65915095	0	4	154,170,95,31,	0,393,738,908	-29.2	-27.7	40.1
2	65940850	65941134	ENSSSCG00000013744	0.00035	+	65940850	65941134	0	2	30,31,	0,253	-3.45	-2.59	2.58
2	65954176	65954265	ENSSSCG00000024549	0.00012	+	65954176	65954265	0	1	89,	0	-3.93	-3.04	6.56
2	66087605	66089608	ENSSSCG00000034859	1e-245	+	66087605	66089608	0	2	206,395,	0,1608	-245	-242	10.3
2	66090716	66090897	ENSSSCG00000034859	3.5e-10	+	66090716	66090897	0	1	181,	0	-9.46	-8.3	1.97
2	66091016	66091106	ENSSSCG00000034859	3.6e-05	+	66091016	66091106	0	1	90,	0	-4.44	-3.51	1.49
2	66105391	66108839	ENSSSCG00000013745	6.3e-57	+	66105391	66108839	0	4	198,138,99,74,	0,2962,3199,3374	-56.2	-54.4	7.95
2	66214397	66214607	ENSSSCG00000013736	6.3e-55	+	66214397	66214607	0	1	210,	0	-54.2	-52.4	13.5
2	66215536	66215867	ENSSSCG00000013736	7.9e-42	+	66215536	66215867	0	1	331,	0	-41.1	-39.5	31.9
2	66214391	66214601	ENSSSCG00000013734	2.5e-56	+	66214391	66214601	0	1	210,	0	-55.6	-53.8	13.2
2	66262407	66265263	ENSSSCG00000013727	1e-172	+	66262407	66265263	0	3	396,78,269,	0,2204,2587	-172	-170	6.8
2	66265120	66265317	ENSSSCG00000037844	2e-13	+	66265120	66265317	0	2	55,123,	0,74	-12.7	-11.5	2.09
2	66852715	66853075	ENSSSCG00000013715	5.5e-07	+	66852715	66853075	0	1	360,	0	-6.26	-5.22	22.4
2	67333419	67333510	ENSSSCG00000032506	1.5e-05	+	67333419	67333510	0	1	91,	0	-4.81	-3.85	7.24
2	67334316	67334466	ENSSSCG00000032506	2.9e-08	+	67334316	67334466	0	1	150,	0	-7.54	-6.45	26.5
2	68715910	68718568	ENSSSCG00000039619	2.5e-28	+	68715910	68718568	0	3	100,43,34,	0,1408,2624	-27.6	-26.1	3.16
2	68946939	68947029	ENSSSCG00000013664	3.4e-07	+	68946939	68947029	0	1	90,	0	-6.47	-5.42	23.1
2	68958934	68959024	ENSSSCG00000013662	1.7e-05	+	68958934	68959024	0	1	90,	0	-4.78	-3.83	5.43
2	68961696	68962478	ENSSSCG00000013662	2e-35	+	68961696	68962478	0	4	13,130,167,199,	0,127,330,583	-34.7	-33.1	8.72
2	68962026	68962472	ENSSSCG00000024072	1.3e-22	+	68962026	68962472	0	2	167,193,	0,253	-21.9	-20.5	8.36
2	68967097	68967278	ENSSSCG00000024072	1e-12	+	68967097	68967278	0	1	181,	0	-12	-10.7	1.64
2	68968026	68968237	ENSSSCG00000024072	3.2e-18	+	68968026	68968237	0	1	211,	0	-17.5	-16.2	1.82
2	69263120	69266503	ENSSSCG00000013642	5e-62	+	69263120	69266503	0	2	103,707,	0,2676	-61.3	-59.4	11.5
2	69320330	69320480	ENSSSCG00000013645	6.3e-14	+	69320330	69320480	0	1	150,	0	-13.2	-11.9	44.1
2	69383880	69384485	ENSSSCG00000013639	6.3e-25	+	69383880	69384485	0	2	143,7,	0,598	-24.2	-22.7	6.93
2	69398451	69398810	ENSSSCG00000013639	5e-63	+	69398451	69398810	0	1	359,	0	-62.3	-60.5	23.4
2	69427193	69427610	ENSSSCG00000013638	3.2e-33	+	69427193	69427610	0	2	184,57,	0,360	-32.5	-30.9	4.48
2	69434755	69435448	ENSSSCG00000013638	2e-46	+	69434755	69435448	0	3	61,111,68,	0,153,625	-45.7	-44	4.43
2	69474060	69474211	ENSSSCG00000013630	2.5e-09	+	69474060	69474211	0	1	151,	0	-8.61	-7.48	29.9
2	69538374	69538465	ENSSSCG00000013630	6.5e-06	+	69538374	69538465	0	1	91,	0	-5.19	-4.2	2.08
2	69643475	69643656	ENSSSCG00000013633	1e-26	+	69643475	69643656	0	1	181,	0	-26	-24.5	3.83
2	69646201	69646382	ENSSSCG00000013633	3.4e-07	+	69646201	69646382	0	1	181,	0	-6.47	-5.42	23.1
2	69649695	69649923	ENSSSCG00000013635	1.5e-09	+	69649695	69649923	0	2	116,35,	0,193	-8.83	-7.69	30.6
2	69650161	69650761	ENSSSCG00000013635	2.5e-18	+	69650161	69650761	0	1	600,	0	-17.6	-16.3	5.15
2	69740802	69748298	ENSSSCG00000013629	5e-24	+	69740802	69748298	0	5	135,168,51,131,54,	0,1298,1556,7119,7442	-23.3	-21.9	6.87
2	69783795	69788706	ENSSSCG00000013629	2.7e-07	+	69783795	69788706	0	2	219,51,	0,4860	-6.57	-5.52	4.02
2	69806926	69809816	ENSSSCG00000013629	1.6e-41	+	69806926	69809816	0	4	5,133,143,19,	0,752,1021,2871	-40.8	-39.2	17.2
2	70098817	70111886	ENSSSCG00000013627	1e-224	+	70098817	70111886	0	9	24,58,118,130,85,79,87,189,69,	0,120,1055,3200,10358,11325,12076,12459,13000	-224	-221	14.1
2	70944444	70945163	ENSSSCG00000013598	1e-106	+	70944444	70945163	0	1	719,	0	-106	-104	21.2
2	70954879	70959408	ENSSSCG00000013596	3.2e-25	+	70954879	70959408	0	3	81,50,16,	0,534,4513	-24.5	-23.1	1.98
2	71277794	71281519	ENSSSCG00000013591	6.3e-93	+	71277794	71281519	0	5	140,81,150,140,25,	0,1435,2142,3234,3700	-92.2	-90.2	7.66
2	71287404	71287672	ENSSSCG00000013591	1e-41	+	71287404	71287672	0	1	268,	0	-41	-39.3	7.49
2	71520027	71520147	ENSSSCG00000037188	0.00054	+	71520027	71520147	0	1	120,	0	-3.27	-2.43	3.31
2	71652488	71652728	ENSSSCG00000013569	7.6e-10	+	71652488	71652728	0	1	240,	0	-9.12	-7.98	7.58
2	71934810	71935170	ENSSSCG00000013566	4e-40	+	71934810	71935170	0	1	360,	0	-39.4	-37.8	18.3
2	71936095	71936215	ENSSSCG00000013566	2.1e-07	+	71936095	71936215	0	1	120,	0	-6.68	-5.63	23.8
2	72407054	72407413	ENSSSCG00000022380	5e-59	+	72407054	72407413	0	1	359,	0	-58.3	-56.4	3.92
2	72625579	72625729	ENSSSCG00000013550	1.5e-08	+	72625579	72625729	0	1	150,	0	-7.83	-6.73	15.3
2	72663224	72663626	ENSSSCG00000013538	1.3e-07	+	72663224	72663626	0	2	7,84,	0,318	-6.89	-5.83	2.18
2	72666456	72666750	ENSSSCG00000013538	2e-26	+	72666456	72666750	0	2	77,134,	0,160	-25.7	-24.3	3.67
2	72666868	72667109	ENSSSCG00000013538	6.3e-37	+	72666868	72667109	0	1	241,	0	-36.2	-34.6	9.51
2	72692390	72697487	ENSSSCG00000013539	1e-206	+	72692390	72697487	0	6	45,185,154,182,74,17,	0,3082,4400,4640,4926,5080	-206	-204	24.7
2	72832475	72836545	ENSSSCG00000013534	1e-68	+	72832475	72836545	0	2	87,333,	0,3737	-68	-66.1	12.3
2	72842057	72844337	ENSSSCG00000013534	3e-09	+	72842057	72844337	0	2	31,90,	0,2190	-8.52	-7.4	3.85
2	72845984	72846255	ENSSSCG00000013534	4e-23	+	72845984	72846255	0	1	271,	0	-22.4	-20.9	4.62
2	72846762	72846823	ENSSSCG00000013534	1.7e-05	+	72846762	72846823	0	1	61,	0	-4.76	-3.8	2.62
2	73111531	73114931	ENSSSCG00000013533	7.9e-11	+	73111531	73114931	0	3	48,120,101,	0,1160,3299	-10.1	-8.96	2.45
2	73121954	73122313	ENSSSCG00000013533	1.3e-64	+	73121954	73122313	0	1	359,	0	-63.9	-62	5.93
2	73197675	73198752	ENSSSCG00000040968	6.3e-13	+	73197675	73198752	0	2	157,174,	0,903	-12.2	-11	11.2
2	73204407	73204587	ENSSSCG00000040968	1.1e-05	+	73204407	73204587	0	1	180,	0	-4.96	-4	4.56
2	73198593	73198744	ENSSSCG00000036793	4.2e-06	+	73198593	73198744	0	1	151,	0	-5.38	-4.39	3.94
2	73199680	73199801	ENSSSCG00000036793	1.6e-05	+	73199680	73199801	0	1	121,	0	-4.8	-3.84	6.79
2	73204409	73204529	ENSSSCG00000036793	5e-06	+	73204409	73204529	0	1	120,	0	-5.3	-4.31	4.75
2	73266297	73266597	ENSSSCG00000027128	2e-21	+	73266297	73266597	0	1	300,	0	-20.7	-19.3	5.22
2	73266746	73271665	ENSSSCG00000027128	2e-91	+	73266746	73271665	0	4	8,89,120,203,	0,2534,2995,4716	-90.7	-88.6	13.3
2	73274107	73275926	ENSSSCG00000027128	2.2e-10	+	73274107	73275926	0	2	64,57,	0,1762	-9.66	-8.5	2.49
2	73286538	73286748	ENSSSCG00000027128	1e-23	+	73286538	73286748	0	1	210,	0	-23	-21.6	7.1
2	73286897	73287167	ENSSSCG00000027128	1e-281	+	73286897	73287167	0	1	270,	0	-281	-278	2.33
2	73287286	73287347	ENSSSCG00000027128	3.2e-60	+	73287286	73287347	0	1	61,	0	-59.5	-57.7	1.64
2	73296650	73296739	ENSSSCG00000013524	3.2e-32	+	73296650	73296739	0	1	89,	0	-31.5	-29.9	3.37
2	73334620	73339947	ENSSSCG00000013523	1e-48	+	73334620	73339947	0	3	259,88,42,	0,1443,5285	-48	-46.3	9.86
2	73351753	73362752	ENSSSCG00000013523	1e-142	+	73351753	73362752	0	6	60,113,131,92,137,274,	0,148,5278,6632,9016,10725	-142	-139	22.4
2	73664327	73664387	ENSSSCG00000028612	4.9e-05	+	73664327	73664387	0	1	60,	0	-4.31	-3.38	4.17
2	73678759	73679458	ENSSSCG00000028612	6e-05	+	73678759	73679458	0	2	52,69,	0,630	-4.22	-3.3	4.07
2	73994620	73994860	ENSSSCG00000038954	4e-16	+	73994620	73994860	0	1	240,	0	-15.4	-14.1	7.17
2	74178724	74178874	ENSSSCG00000026063	1.6e-11	+	74178724	74178874	0	1	150,	0	-10.8	-9.64	6.11
2	74294180	74294703	ENSSSCG00000035176	1.5e-07	+	74294180	74294703	0	2	45,136,	0,387	-6.81	-5.75	9.96
2	74294822	74294973	ENSSSCG00000035176	9.1e-07	+	74294822	74294973	0	1	151,	0	-6.04	-5.02	6.38
2	74295272	74295573	ENSSSCG00000035176	3.2e-30	+	74295272	74295573	0	1	301,	0	-29.5	-28	21.1
2	74296021	74296082	ENSSSCG00000035176	8.1e-05	+	74296021	74296082	0	1	61,	0	-4.09	-3.18	5.6
2	74313446	74313836	ENSSSCG00000013513	4e-99	+	74313446	74313836	0	1	390,	0	-98.4	-96.4	12.4
2	74320498	74323363	ENSSSCG00000013512	1e-132	+	74320498	74323363	0	2	21,550,	0,2315	-132	-130	16.8
2	74323512	74324833	ENSSSCG00000013512	2e-70	+	74323512	74324833	0	1	1321,	0	-69.7	-67.8	9.98
2	74324982	74325463	ENSSSCG00000013512	1e-61	+	74324982	74325463	0	1	481,	0	-61	-59.2	6.54
2	74325792	74326722	ENSSSCG00000013512	7.9e-44	+	74325792	74326722	0	1	930,	0	-43.1	-41.4	7.61
2	74330339	74330670	ENSSSCG00000013512	1e-97	+	74330339	74330670	0	1	331,	0	-97	-95	4.89
2	74331119	74331720	ENSSSCG00000013512	1e-108	+	74331119	74331720	0	1	601,	0	-108	-106	8.02
2	74414447	74414656	ENSSSCG00000013508	4e-17	+	74414447	74414656	0	1	209,	0	-16.4	-15	23.1
2	74678535	74678626	ENSSSCG00000029236	2.2e-05	+	74678535	74678626	0	1	91,	0	-4.66	-3.71	5.3
2	74688973	74689753	ENSSSCG00000029236	1.6e-63	+	74688973	74689753	0	1	780,	0	-62.8	-61	17.8
2	74694333	74694873	ENSSSCG00000029236	1e-151	+	74694333	74694873	0	1	540,	0	-151	-149	33.8
2	74695771	74696221	ENSSSCG00000029236	2.5e-23	+	74695771	74696221	0	1	450,	0	-22.6	-21.1	5.74
2	74756023	74756653	ENSSSCG00000025675	0	+	74756023	74756653	0	1	630,	0	-3080	#NAME?	4.28
2	74759008	74767647	ENSSSCG00000032170	1.3e-06	+	74759008	74767647	0	3	74,147,18,	0,1028,8621	-5.89	-4.87	10.5
2	74770645	74773669	ENSSSCG00000032170	6.3e-24	+	74770645	74773669	0	3	18,46,414,	0,2100,2610	-23.2	-21.7	13.8
2	74926067	74926517	ENSSSCG00000032429	1.3e-17	+	74926067	74926517	0	1	450,	0	-16.9	-15.6	4.94
2	74931060	74931150	ENSSSCG00000013492	7.4e-06	+	74931060	74931150	0	1	90,	0	-5.13	-4.15	5.09
2	75045606	75045787	ENSSSCG00000013490	2.7e-05	+	75045606	75045787	0	1	181,	0	-4.57	-3.63	17
2	75045935	75046176	ENSSSCG00000013490	4.4e-06	+	75045935	75046176	0	1	241,	0	-5.36	-4.37	6.79
2	75049314	75049465	ENSSSCG00000032085	8.7e-06	+	75049314	75049465	0	1	151,	0	-5.06	-4.09	7.92
2	75052862	75056410	ENSSSCG00000032085	6.3e-37	+	75052862	75056410	0	3	298,96,146,	0,2832,3402	-36.2	-34.6	18.7
2	75064159	75064490	ENSSSCG00000032085	7.9e-44	+	75064159	75064490	0	1	331,	0	-43.1	-41.4	26.3
2	75164806	75167932	ENSSSCG00000013478	5.5e-05	+	75164806	75167932	0	3	68,35,18,	0,1610,3108	-4.26	-3.34	5.02
2	75172762	75173243	ENSSSCG00000013478	1.3e-31	+	75172762	75173243	0	1	481,	0	-30.9	-29.4	16.5
2	75896067	75896217	ENSSSCG00000013467	3.5e-09	+	75896067	75896217	0	1	150,	0	-8.45	-7.32	2.27
2	76080669	76080819	ENSSSCG00000033949	3.4e-07	+	76080669	76080819	0	1	150,	0	-6.47	-5.42	23.1
2	76126128	76138372	ENSSSCG00000026784	3.2e-27	+	76126128	76138372	0	3	126,137,7,	0,8740,12237	-26.5	-25	7.47
2	76140827	76141506	ENSSSCG00000026784	2e-11	+	76140827	76141506	0	3	90,126,84,	0,166,595	-10.7	-9.52	4.75
2	76146949	76147039	ENSSSCG00000022757	2.2e-09	+	76146949	76147039	0	1	90,	0	-8.65	-7.52	2.88
2	76147559	76148062	ENSSSCG00000022757	1e-41	+	76147559	76148062	0	1	503,	0	-41	-39.3	5.28
2	76388346	76389584	ENSSSCG00000013457	1.6e-21	+	76388346	76389584	0	2	19,222,	0,1016	-20.8	-19.3	5.49
2	76396425	76396665	ENSSSCG00000013457	4e-35	+	76396425	76396665	0	1	240,	0	-34.4	-32.8	5.63
2	76399667	76399997	ENSSSCG00000013457	2e-11	+	76399667	76399997	0	1	330,	0	-10.7	-9.49	17.3
2	76411623	76413277	ENSSSCG00000039757	9.5e-09	+	76411623	76413277	0	4	15,47,110,9,	0,586,802,1645	-8.02	-6.91	2.8
2	76417822	76417973	ENSSSCG00000039757	2.6e-05	+	76417822	76417973	0	1	151,	0	-4.59	-3.65	9.85
2	76418301	76419052	ENSSSCG00000039757	0	+	76418301	76419052	0	1	751,	0	-3120	#NAME?	15.3
2	76417835	76417926	ENSSSCG00000035812	4.1e-05	+	76417835	76417926	0	1	91,	0	-4.39	-3.46	9.51
2	76458412	76462908	ENSSSCG00000040157	7.9e-94	+	76458412	76462908	0	9	29,72,76,200,74,181,57,108,134,	0,501,1493,1781,2269,2452,2820,3447,4362	-93.1	-91.1	12.9
2	76470173	76470324	ENSSSCG00000040157	4e-11	+	76470173	76470324	0	1	151,	0	-10.4	-9.24	3.22
2	76472272	76472423	ENSSSCG00000040157	1e-13	+	76472272	76472423	0	1	151,	0	-13	-11.8	7.24
2	76658067	76658966	ENSSSCG00000013442	4e-78	+	76658067	76658966	0	2	163,76,	0,823	-77.4	-75.5	45.9
2	76666230	76666499	ENSSSCG00000013442	6.3e-89	+	76666230	76666499	0	1	269,	0	-88.2	-86.2	10.9
2	76689529	76689679	ENSSSCG00000024672	9.1e-10	+	76689529	76689679	0	1	150,	0	-9.04	-7.9	31.2
2	76708520	76708701	ENSSSCG00000040624	1.5e-05	+	76708520	76708701	0	1	181,	0	-4.81	-3.85	3.69
2	76708819	76709448	ENSSSCG00000040624	5e-21	+	76708819	76709448	0	1	629,	0	-20.3	-18.9	17.1
2	76709537	76709748	ENSSSCG00000040624	5.2e-10	+	76709537	76709748	0	1	211,	0	-9.28	-8.13	5.89
2	76893460	76893710	ENSSSCG00000013437	5.8e-10	+	76893460	76893710	0	2	103,47,	0,203	-9.24	-8.09	5.5
2	76896435	76896615	ENSSSCG00000013437	2.4e-09	+	76896435	76896615	0	1	180,	0	-8.62	-7.49	9.68
2	76913904	76918485	ENSSSCG00000013435	6.3e-100	+	76913904	76918485	0	2	300,150,	0,4431	-99.2	-97.1	183
2	76920452	76922803	ENSSSCG00000013435	9.88131291682493e-323	+	76920452	76922803	0	3	89,204,726,	0,1250,1625	-322	-319	9.95
2	76922981	76923431	ENSSSCG00000013435	1.6e-92	+	76922981	76923431	0	1	450,	0	-91.8	-89.8	8.74
2	76929738	76929889	ENSSSCG00000021750	5.5e-07	+	76929738	76929889	0	1	151,	0	-6.26	-5.22	22.4
2	76930097	76937229	ENSSSCG00000021750	1e-124	+	76930097	76937229	0	2	101,1188,	0,5944	-124	-122	16
2	76937407	76937468	ENSSSCG00000021750	4.8e-06	+	76937407	76937468	0	1	61,	0	-5.32	-4.33	4.41
2	77002082	77002142	ENSSSCG00000022265	0.00026	+	77002082	77002142	0	1	60,	0	-3.58	-2.71	4.48
2	77076552	77076642	ENSSSCG00000023142	1.6e-13	+	77076552	77076642	0	1	90,	0	-12.8	-11.5	3.87
2	77228251	77228341	ENSSSCG00000034339	1e-06	+	77228251	77228341	0	1	90,	0	-5.99	-4.97	12.2
2	77229386	77229656	ENSSSCG00000034339	1.3e-08	+	77229386	77229656	0	1	270,	0	-7.9	-6.8	8.66
2	77230223	77230284	ENSSSCG00000034339	0.00012	+	77230223	77230284	0	1	61,	0	-3.92	-3.02	4.75
2	77230522	77230762	ENSSSCG00000034339	6.3e-36	+	77230522	77230762	0	1	240,	0	-35.2	-33.6	3.18
2	77341140	77341633	ENSSSCG00000021472	1e-119	+	77341140	77341633	0	3	36,79,150,	0,147,343	-119	-117	6.32
2	77393640	77393819	ENSSSCG00000027779	7.9e-22	+	77393640	77393819	0	1	179,	0	-21.1	-19.7	11.5
2	77505537	77505598	ENSSSCG00000013416	0.00013	+	77505537	77505598	0	1	61,	0	-3.89	-2.99	2.81
2	77515132	77515313	ENSSSCG00000013416	1.5e-06	+	77515132	77515313	0	1	181,	0	-5.83	-4.82	11.5
2	77683005	77683272	ENSSSCG00000039551	7.9e-23	+	77683005	77683272	0	1	267,	0	-22.1	-20.7	8.37
2	77694342	77697956	ENSSSCG00000035693	3.2e-28	+	77694342	77697956	0	3	116,99,203,	0,940,3411	-27.5	-26	10.5
2	77704378	77704767	ENSSSCG00000035693	4e-16	+	77704378	77704767	0	1	389,	0	-15.4	-14.1	4.64
2	77708502	77708981	ENSSSCG00000035693	7.9e-75	+	77708502	77708981	0	1	479,	0	-74.1	-72.1	11.8
2	77938080	77938229	ENSSSCG00000014003	1.6e-05	+	77938080	77938229	0	1	149,	0	-4.8	-3.84	4.46
2	77938674	77938794	ENSSSCG00000014003	9.5e-09	+	77938674	77938794	0	1	120,	0	-8.02	-6.92	6.56
2	78496886	78496946	ENSSSCG00000014011	4.4e-05	+	78496886	78496946	0	1	60,	0	-4.36	-3.43	16.3
2	78515693	78515874	ENSSSCG00000014013	7.9e-17	+	78515693	78515874	0	1	181,	0	-16.1	-14.8	5.94
2	78516083	78516204	ENSSSCG00000014013	5e-14	+	78516083	78516204	0	1	121,	0	-13.3	-12.1	4.96
2	78720539	78725034	ENSSSCG00000014014	1.6e-45	+	78720539	78725034	0	5	72,51,60,107,789,	0,330,1963,2593,3706	-44.8	-43.1	14.1
2	78964386	78964507	ENSSSCG00000014022	7.9e-11	+	78964386	78964507	0	1	121,	0	-10.1	-8.93	1.88
2	78964805	78967802	ENSSSCG00000014022	6.3e-52	+	78964805	78967802	0	4	65,139,179,66,	0,1578,2666,2931	-51.2	-49.5	2.58
2	79403366	79403667	ENSSSCG00000024043	4e-21	+	79403366	79403667	0	1	301,	0	-20.4	-19	6.18
2	79404266	79404356	ENSSSCG00000024043	2.6e-06	+	79404266	79404356	0	1	90,	0	-5.58	-4.57	3.18
2	79677975	79688731	ENSSSCG00000036688	2e-18	+	79677975	79688731	0	2	33,326,	0,10430	-17.7	-16.4	8.53
2	80187563	80187713	ENSSSCG00000014030	7.9e-13	+	80187563	80187713	0	1	150,	0	-12.1	-10.9	4.48
2	80425518	80426416	ENSSSCG00000014038	1e-33	+	80425518	80426416	0	1	898,	0	-33	-31.4	9.85
2	80433640	80434635	ENSSSCG00000032642	6.3e-22	+	80433640	80434635	0	5	47,111,160,75,23,	0,134,527,767,972	-21.2	-19.7	7.21
2	80453011	80453101	ENSSSCG00000040507	1e-189	+	80453011	80453101	0	1	90,	0	-189	-186	2.93
2	80472484	80472544	ENSSSCG00000040507	0.00011	+	80472484	80472544	0	1	60,	0	-3.95	-3.05	2.13
2	80486661	80491753	ENSSSCG00000040706	1e-179	+	80486661	80491753	0	6	71,78,152,64,60,24,	0,212,558,795,4913,5068	-179	-176	17.2
2	80493224	80493798	ENSSSCG00000040706	1.1e-09	+	80493224	80493798	0	2	52,129,	0,445	-8.95	-7.81	3.13
2	80496305	80496365	ENSSSCG00000040706	4.4e-05	+	80496305	80496365	0	1	60,	0	-4.36	-3.43	16.3
2	80608113	80608353	ENSSSCG00000014040	5e-16	+	80608113	80608353	0	1	240,	0	-15.3	-14	3.35
2	80648361	80648602	ENSSSCG00000014043	3.2e-18	+	80648361	80648602	0	1	241,	0	-17.5	-16.2	18.3
2	80929341	80942944	ENSSSCG00000022508	3.2e-09	+	80929341	80942944	0	2	82,9,	0,13594	-8.49	-7.36	3.87
2	80929299	80929419	ENSSSCG00000014048	3.8e-09	+	80929299	80929419	0	1	120,	0	-8.42	-7.3	3.65
2	81464884	81484224	ENSSSCG00000014058	0	+	81464884	81484224	0	6	405,47,118,112,54,9,	0,6308,13717,14037,15939,19331	-339	#NAME?	29
2	81532383	81537517	ENSSSCG00000014060	1.2e-08	+	81532383	81537517	0	3	10,125,16,	0,2547,5118	-7.91	-6.81	2.62
2	81537977	81538128	ENSSSCG00000014060	3.5e-09	+	81537977	81538128	0	1	151,	0	-8.46	-7.34	2.91
2	83042984	83044467	ENSSSCG00000028317	4.1e-05	+	83042984	83044467	0	2	60,61,	0,1422	-4.39	-3.46	9.51
2	83061897	83062018	ENSSSCG00000028317	3.2e-05	+	83061897	83062018	0	1	121,	0	-4.49	-3.56	7.24
2	83070851	83070972	ENSSSCG00000028317	9.1e-08	+	83070851	83070972	0	1	121,	0	-7.04	-5.97	5.72
2	83845671	83847992	ENSSSCG00000014075	1e-116	+	83845671	83847992	0	3	172,151,66,	0,264,2255	-116	-114	2.62
2	84537665	84537726	ENSSSCG00000014082	0.00026	+	84537665	84537726	0	1	61,	0	-3.58	-2.71	4.48
2	84612996	84613117	ENSSSCG00000014082	1.4e-07	+	84612996	84613117	0	1	121,	0	-6.86	-5.8	5.63
2	85656590	85656680	ENSSSCG00000035355	5.6e-07	+	85656590	85656680	0	1	90,	0	-6.25	-5.21	3.49
2	85657247	85657458	ENSSSCG00000035355	6.3e-12	+	85657247	85657458	0	1	211,	0	-11.2	-10	5.09
2	85657696	85658026	ENSSSCG00000035355	1.6e-16	+	85657696	85658026	0	1	330,	0	-15.8	-14.4	6.07
2	85901385	85917188	ENSSSCG00000014094	2.5e-21	+	85901385	85917188	0	2	45,285,	0,15518	-20.6	-19.2	7.61
2	85927004	85934127	ENSSSCG00000014094	7.9e-18	+	85927004	85934127	0	5	29,83,128,100,170,	0,1090,3667,5630,6953	-17.1	-15.8	5.47
2	88391279	88447617	ENSSSCG00000026098	6.3e-62	+	88391279	88447617	0	2	152,29,	0,56309	-61.2	-59.3	7.99
2	88448155	88448545	ENSSSCG00000026098	5e-34	+	88448155	88448545	0	1	390,	0	-33.3	-31.7	2.27
2	88448664	88448845	ENSSSCG00000026098	6.3e-28	+	88448664	88448845	0	1	181,	0	-27.2	-25.7	1.91
2	88449353	88449414	ENSSSCG00000026098	2e-28	+	88449353	88449414	0	1	61,	0	-27.7	-26.2	1.89
2	88452648	88453009	ENSSSCG00000026098	5e-66	+	88452648	88453009	0	1	361,	0	-65.3	-63.5	2.24
2	88453217	88453488	ENSSSCG00000026098	1e-161	+	88453217	88453488	0	1	271,	0	-161	-159	2.98
2	88454236	88454387	ENSSSCG00000026098	6.3e-17	+	88454236	88454387	0	1	151,	0	-16.2	-14.9	1.45
2	88454476	88454896	ENSSSCG00000026098	1e-112	+	88454476	88454896	0	1	420,	0	-112	-110	2.31
2	88454985	88455705	ENSSSCG00000026098	0	+	88454985	88455705	0	1	720,	0	-642	#NAME?	3.83
2	88455913	88456034	ENSSSCG00000026098	6.3e-52	+	88455913	88456034	0	1	121,	0	-51.2	-49.5	1.66
2	88456662	88457232	ENSSSCG00000026098	0	+	88456662	88457232	0	1	570,	0	-616	#NAME?	4.34
2	88457381	88457682	ENSSSCG00000026098	0	+	88457381	88457682	0	1	301,	0	-418	#NAME?	3.46
2	88457950	88464054	ENSSSCG00000026098	0	+	88457950	88464054	0	3	408,96,186,	0,4068,5918	-1120	#NAME?	4.97
2	88506055	88506655	ENSSSCG00000026098	0	+	88506055	88506655	0	1	600,	0	-397	#NAME?	3.3
2	88761102	88766305	ENSSSCG00000014117	3.5e-07	+	88761102	88766305	0	4	47,105,108,10,	0,3371,4523,5193	-6.45	-5.41	2.06
2	89841445	89841834	ENSSSCG00000014129	5e-57	+	89841445	89841834	0	1	389,	0	-56.3	-54.5	6.21
2	91772983	91773104	ENSSSCG00000014136	3.7e-06	+	91772983	91773104	0	1	121,	0	-5.43	-4.43	3.77
2	91810474	91810744	ENSSSCG00000014136	1.6e-17	+	91810474	91810744	0	1	270,	0	-16.8	-15.4	10.2
2	94879747	94880017	ENSSSCG00000014146	1.3e-12	+	94879747	94880017	0	1	270,	0	-11.9	-10.6	40.1
2	94994533	94994624	ENSSSCG00000014146	6e-05	+	94994533	94994624	0	1	91,	0	-4.22	-3.3	3.27
2	100448082	100448351	ENSSSCG00000014157	1.1e-05	+	100448082	100448351	0	1	269,	0	-4.96	-3.99	16.3
2	100456562	100456891	ENSSSCG00000014157	4e-19	+	100456562	100456891	0	1	329,	0	-18.4	-17	22
2	103300190	103312092	ENSSSCG00000014170	1.1e-05	+	103300190	103312092	0	2	130,51,	0,11851	-4.94	-3.98	2.52
2	103312181	103327295	ENSSSCG00000014170	7.9e-15	+	103312181	103327295	0	6	3,60,66,42,57,43,	0,9420,12517,13171,14633,15071	-14.1	-12.9	4.07
2	103337457	103343302	ENSSSCG00000014170	2e-27	+	103337457	103343302	0	4	61,102,84,24,	0,1440,4735,5821	-26.7	-25.2	3.6
2	103561415	103561595	ENSSSCG00000027860	1.7e-10	+	103561415	103561595	0	1	180,	0	-9.77	-8.6	10.6
2	103605542	103605722	ENSSSCG00000014173	4.5e-07	+	103605542	103605722	0	1	180,	0	-6.35	-5.31	4.35
2	105052564	105052860	ENSSSCG00000014176	6.3e-47	+	105052564	105052860	0	1	296,	0	-46.2	-44.5	4.96
2	105066735	105067850	ENSSSCG00000014176	1e-148	+	105066735	105067850	0	2	571,20,	0,1095	-148	-146	10.3
2	108534340	108535175	ENSSSCG00000014184	5e-12	+	108534340	108535175	0	2	8,112,	0,723	-11.3	-10.1	3.66
2	115551744	115551804	ENSSSCG00000014197	2.6e-07	+	115551744	115551804	0	1	60,	0	-6.59	-5.53	2.89
2	116734902	116737090	ENSSSCG00000014203	7.9e-22	+	116734902	116737090	0	2	64,355,	0,1833	-21.1	-19.7	11.5
2	117462366	117474183	ENSSSCG00000029860	4.8e-06	+	117462366	117474183	0	2	2,59,	0,11758	-5.32	-4.33	4.41
2	117838180	117838531	ENSSSCG00000034993	4.4e-06	+	117838180	117838531	0	2	98,143,	0,208	-5.36	-4.37	8.83
2	120118148	120118239	ENSSSCG00000014221	6.3e-05	+	120118148	120118239	0	1	91,	0	-4.2	-3.28	9.17
2	120193179	120193390	ENSSSCG00000014221	2.6e-09	+	120193179	120193390	0	1	211,	0	-8.58	-7.45	4.07
2	123326988	123329800	ENSSSCG00000028431	3e-06	+	123326988	123329800	0	2	63,27,	0,2785	-5.53	-4.53	2.41
2	125562267	125562417	ENSSSCG00000022656	2.5e-05	+	125562267	125562417	0	1	150,	0	-4.6	-3.66	3.6
2	125925425	125925485	ENSSSCG00000014235	0.00011	+	125925425	125925485	0	1	60,	0	-3.95	-3.05	14.9
2	125956267	125956328	ENSSSCG00000014235	1.7e-05	+	125956267	125956328	0	1	61,	0	-4.78	-3.83	6.11
2	125956625	125956805	ENSSSCG00000014235	3.2e-05	+	125956625	125956805	0	1	180,	0	-4.49	-3.56	7.47
2	126318206	126326376	ENSSSCG00000022790	4e-48	+	126318206	126326376	0	4	1,144,12,54,	0,6534,7132,8116	-47.4	-45.6	2.96
2	126506461	126506641	ENSSSCG00000039373	3.2e-13	+	126506461	126506641	0	1	180,	0	-12.5	-11.2	6.79
2	129715471	129716042	ENSSSCG00000014244	4e-66	+	129715471	129716042	0	1	571,	0	-65.4	-63.5	9.33
2	129723282	129723433	ENSSSCG00000014244	2.5e-13	+	129723282	129723433	0	1	151,	0	-12.6	-11.3	3.58
2	130399712	130399803	ENSSSCG00000032877	7.8e-05	+	130399712	130399803	0	1	91,	0	-4.11	-3.19	2.64
2	130400011	130400162	ENSSSCG00000032877	2.1e-06	+	130400011	130400162	0	1	151,	0	-5.67	-4.66	4.87
2	130491762	130491942	ENSSSCG00000014252	7.9e-11	+	130491762	130491942	0	1	180,	0	-10.1	-8.95	4.04
2	130605099	130605632	ENSSSCG00000036570	6.3e-20	+	130605099	130605632	0	1	533,	0	-19.2	-17.9	3.95
2	131016609	131016789	ENSSSCG00000014255	1e-22	+	131016609	131016789	0	1	180,	0	-22	-20.6	28.9
2	131016938	131017058	ENSSSCG00000014255	7.9e-13	+	131016938	131017058	0	1	120,	0	-12.1	-10.8	4.75
2	134764751	134844856	ENSSSCG00000014280	1.5e-06	+	134764751	134844856	0	2	74,17,	0,80088	-5.83	-4.82	3.6
2	134877392	134887263	ENSSSCG00000014280	7.1e-10	+	134877392	134887263	0	2	1,120,	0,9751	-9.15	-8	3.92
2	134893837	134899066	ENSSSCG00000014280	2e-11	+	134893837	134899066	0	2	94,117,	0,5112	-10.7	-9.55	4.27
2	134906564	134912644	ENSSSCG00000014280	6.3e-22	+	134906564	134912644	0	6	96,111,93,114,128,88,	0,1176,2020,2196,3976,5992	-21.2	-19.8	4.54
2	135326717	135326777	ENSSSCG00000014292	0.00049	+	135326717	135326777	0	1	60,	0	-3.31	-2.47	3.02
2	135378097	135384654	ENSSSCG00000014292	6.3e-49	+	135378097	135384654	0	5	122,90,153,126,19,	0,1095,4067,5102,6538	-48.2	-46.4	4.75
2	135388342	135389063	ENSSSCG00000014292	4e-14	+	135388342	135389063	0	2	133,108,	0,613	-13.4	-12.2	2.63
2	136652778	136652929	ENSSSCG00000038953	4e-36	+	136652778	136652929	0	1	151,	0	-35.4	-33.8	10.7
2	136827368	136827848	ENSSSCG00000014303	4e-19	+	136827368	136827848	0	1	480,	0	-18.4	-17	27.2
2	136827966	136828177	ENSSSCG00000014303	4.4e-07	+	136827966	136828177	0	1	211,	0	-6.36	-5.32	5.89
2	136829939	136830179	ENSSSCG00000014303	7.9e-16	+	136829939	136830179	0	1	240,	0	-15.1	-13.8	9.89
2	136957851	136959851	ENSSSCG00000038955	6.3e-23	+	136957851	136959851	0	2	53,277,	0,1723	-22.2	-20.8	6.14
2	136976890	136988059	ENSSSCG00000026644	1e-121	+	136976890	136988059	0	6	135,144,97,166,152,25,	0,3820,4388,7515,9520,11144	-121	-119	10.2
2	137018470	137026226	ENSSSCG00000026644	6.8e-08	+	137018470	137026226	0	3	6,145,29,	0,2905,7727	-7.17	-6.09	2.17
2	137021392	137026219	ENSSSCG00000034954	4.4e-08	+	137021392	137026219	0	2	128,22,	0,4805	-7.36	-6.27	2.18
2	137044890	137045190	ENSSSCG00000034954	2.5e-40	+	137044890	137045190	0	1	300,	0	-39.6	-37.9	8.95
2	137046896	137047016	ENSSSCG00000034954	1.4e-09	+	137046896	137047016	0	1	120,	0	-8.84	-7.7	3.85
2	137060649	137060828	ENSSSCG00000026106	1.5e-07	+	137060649	137060828	0	1	179,	0	-6.81	-5.75	13.6
2	137071290	137071559	ENSSSCG00000026106	2.5e-41	+	137071290	137071559	0	1	269,	0	-40.6	-38.9	4.4
2	137075983	137079215	ENSSSCG00000026106	5e-75	+	137075983	137079215	0	2	39,675,	0,2557	-74.3	-72.4	7.03
2	137082934	137083051	ENSSSCG00000026229	1.3e-21	+	137082934	137083051	0	1	117,	0	-20.9	-19.5	4.41
2	138103457	138103607	ENSSSCG00000014314	5e-07	+	138103457	138103607	0	1	150,	0	-6.3	-5.26	9.05
2	138103695	138103874	ENSSSCG00000014314	7.8e-08	+	138103695	138103874	0	1	179,	0	-7.11	-6.04	25.1
2	138288210	138289241	ENSSSCG00000014319	0.00059	+	138288210	138289241	0	2	17,44,	0,987	-3.23	-2.39	7.47
2	138308210	138308451	ENSSSCG00000014319	5.2e-10	+	138308210	138308451	0	1	241,	0	-9.28	-8.13	5.94
2	140338434	140338524	ENSSSCG00000021092	1.7e-10	+	140338434	140338524	0	1	90,	0	-9.76	-8.59	4.19
2	140340187	140340636	ENSSSCG00000021092	1.3e-48	+	140340187	140340636	0	1	449,	0	-47.9	-46.2	10.9
2	140378253	140383167	ENSSSCG00000014331	6.3e-47	+	140378253	140383167	0	2	49,402,	0,4512	-46.2	-44.5	24.4
2	140389521	140389762	ENSSSCG00000014331	2.5e-14	+	140389521	140389762	0	1	241,	0	-13.6	-12.4	6.61
2	140389513	140389754	ENSSSCG00000014335	3.2e-14	+	140389513	140389754	0	1	241,	0	-13.5	-12.2	5.72
2	140417199	140420487	ENSSSCG00000014335	2.2e-06	+	140417199	140420487	0	2	114,7,	0,3281	-5.66	-4.65	3.12
2	140443995	140444086	ENSSSCG00000014336	2e-48	+	140443995	140444086	0	1	91,	0	-47.7	-45.9	7.74
2	140868761	140869151	ENSSSCG00000014339	6.3e-55	+	140868761	140869151	0	1	390,	0	-54.2	-52.4	6.44
2	140869210	140869451	ENSSSCG00000014339	1.6e-18	+	140869210	140869451	0	1	241,	0	-17.8	-16.5	4.07
2	141210547	141210847	ENSSSCG00000014343	3.2e-68	+	141210547	141210847	0	1	300,	0	-67.5	-65.6	4.72
2	141222089	141226510	ENSSSCG00000014343	1e-157	+	141222089	141226510	0	5	54,44,376,45,171,	0,1113,1256,4106,4250	-157	-155	5.6
2	141237411	141253896	ENSSSCG00000026606	4e-32	+	141237411	141253896	0	2	155,53,	0,16432	-31.4	-29.8	4.27
2	141254399	141256420	ENSSSCG00000026606	1e-125	+	141254399	141256420	0	2	178,120,	0,1901	-125	-123	3.44
2	141510748	141513267	ENSSSCG00000037898	1e-115	+	141510748	141513267	0	4	156,90,624,45,	0,170,298,2474	-115	-113	6.53
2	141879132	141879309	ENSSSCG00000014361	1.3e-10	+	141879132	141879309	0	1	177,	0	-9.88	-8.71	21.7
2	142166523	142166584	ENSSSCG00000014364	7.4e-06	+	142166523	142166584	0	1	61,	0	-5.13	-4.15	5.09
2	142257351	142257592	ENSSSCG00000014364	1.3e-16	+	142257351	142257592	0	1	241,	0	-15.9	-14.6	6.49
2	142275531	142281953	ENSSSCG00000014364	4e-69	+	142275531	142281953	0	3	114,175,221,	0,4961,6201	-68.4	-66.5	9.07
2	142286728	142286789	ENSSSCG00000014364	0.00013	+	142286728	142286789	0	1	61,	0	-3.89	-2.99	2.6
2	142323054	142323798	ENSSSCG00000014367	1e-101	+	142323054	142323798	0	1	744,	0	-101	-99.2	9.3
2	142359068	142359129	ENSSSCG00000014370	3.5e-06	+	142359068	142359129	0	1	61,	0	-5.45	-4.46	1.6
2	142361799	142369436	ENSSSCG00000014372	7.9e-100	+	142361799	142369436	0	8	15,93,60,168,115,71,47,88,	0,3945,4491,5356,5659,6208,6374,7549	-99.1	-97.1	8.07
2	142370779	142372633	ENSSSCG00000014372	1e-157	+	142370779	142372633	0	5	96,40,214,19,20,	0,425,623,1341,1834	-157	-155	17.5
2	142383990	142384677	ENSSSCG00000032062	1e-269	+	142383990	142384677	0	1	687,	0	-269	-267	26.3
2	142409571	142409662	ENSSSCG00000014376	7.1e-05	+	142409571	142409662	0	1	91,	0	-4.15	-3.24	3.4
2	142411067	142411218	ENSSSCG00000014376	0.0001	+	142411067	142411218	0	1	151,	0	-3.98	-3.08	3.98
2	142414484	142416077	ENSSSCG00000014376	1.6e-79	+	142414484	142416077	0	2	136,105,	0,1488	-78.8	-76.9	4.75
2	142411085	142411536	ENSSSCG00000029158	4.4e-08	+	142411085	142411536	0	2	36,83,	0,368	-7.36	-6.27	4.51
2	142413771	142416090	ENSSSCG00000029158	3.2e-79	+	142413771	142416090	0	3	3,146,118,	0,703,2201	-78.5	-76.5	4.99
2	142893844	142893905	ENSSSCG00000027852	0.00028	+	142893844	142893905	0	1	61,	0	-3.56	-2.69	5.66
2	142999648	142999709	ENSSSCG00000027371	6.3e-06	+	142999648	142999709	0	1	61,	0	-5.2	-4.22	19
2	143124203	143124474	ENSSSCG00000027371	2.1e-07	+	143124203	143124474	0	1	271,	0	-6.67	-5.61	5.84
2	143124832	143124983	ENSSSCG00000027371	5.6e-07	+	143124832	143124983	0	1	151,	0	-6.25	-5.22	3.9
2	143125222	143125402	ENSSSCG00000027371	1e-11	+	143125222	143125402	0	1	180,	0	-11	-9.83	8.71
2	143125581	143125702	ENSSSCG00000027371	5e-06	+	143125581	143125702	0	1	121,	0	-5.3	-4.31	3.4
2	143125851	143126092	ENSSSCG00000027371	2.1e-09	+	143125851	143126092	0	1	241,	0	-8.68	-7.55	3.81
2	143126450	143126631	ENSSSCG00000027371	7.9e-11	+	143126450	143126631	0	1	181,	0	-10.1	-8.91	3.73
2	143037455	143037575	ENSSSCG00000023485	1.7e-05	+	143037455	143037575	0	1	120,	0	-4.78	-3.82	17.7
2	143046179	143046300	ENSSSCG00000031533	1.5e-06	+	143046179	143046300	0	1	121,	0	-5.83	-4.82	21.1
2	143046860	143046921	ENSSSCG00000031533	0.0012	+	143046860	143046921	0	1	61,	0	-2.92	-2.11	4.41
2	143047189	143047310	ENSSSCG00000031533	0.0014	+	143047189	143047310	0	1	121,	0	-2.86	-2.05	6.79
2	143057214	143057304	ENSSSCG00000023932	0.00012	+	143057214	143057304	0	1	90,	0	-3.93	-3.04	8.49
2	143544932	143545172	ENSSSCG00000014396	2e-35	+	143544932	143545172	0	1	240,	0	-34.7	-33.1	5.19
2	143545469	143545530	ENSSSCG00000014396	1.7e-06	+	143545469	143545530	0	1	61,	0	-5.76	-4.74	2.32
2	143586484	143589980	ENSSSCG00000014394	5e-14	+	143586484	143589980	0	2	17,164,	0,3332	-13.3	-12.1	3.06
2	144774727	144774847	ENSSSCG00000014399	6.3e-13	+	144774727	144774847	0	1	120,	0	-12.2	-10.9	5.89
2	147408590	147411514	ENSSSCG00000014410	4e-25	+	147408590	147411514	0	2	24,276,	0,2648	-24.4	-22.9	4.41
2	147585621	147590901	ENSSSCG00000014414	1.3e-09	+	147585621	147590901	0	3	3,92,114,	0,4399,5166	-8.87	-7.74	5.06
2	147811040	147813222	ENSSSCG00000014416	7.6e-09	+	147811040	147813222	0	3	37,113,29,	0,1276,2153	-8.12	-7	3.2
2	147825776	147846151	ENSSSCG00000014416	1.3e-15	+	147825776	147846151	0	6	36,90,119,151,165,95,	0,848,11114,15242,19901,20280	-14.9	-13.6	4.55
2	149706379	149710072	ENSSSCG00000014427	1.3e-21	+	149706379	149710072	0	3	47,201,682,	0,1415,3011	-20.9	-19.5	13.4
2	150034796	150035064	ENSSSCG00000038598	1e-21	+	150034796	150035064	0	1	268,	0	-21	-19.5	8.1
2	150035301	150035451	ENSSSCG00000038598	4.7e-05	+	150035301	150035451	0	1	150,	0	-4.33	-3.4	2.8
2	150422070	150422251	ENSSSCG00000014430	4.8e-06	+	150422070	150422251	0	1	181,	0	-5.32	-4.33	2.97
2	150422550	150422971	ENSSSCG00000014430	5e-77	+	150422550	150422971	0	1	421,	0	-76.3	-74.3	44.1
2	150500953	150502923	ENSSSCG00000014431	2.5e-13	+	150500953	150502923	0	2	156,82,	0,1888	-12.6	-11.4	3.55
2	150505431	150507428	ENSSSCG00000014431	6.3e-16	+	150505431	150507428	0	2	75,163,	0,1834	-15.2	-13.9	10.6
2	150514649	150517403	ENSSSCG00000014432	1.3e-58	+	150514649	150517403	0	3	72,82,384,	0,1177,2370	-57.9	-56.1	13.7
2	150537121	150537212	ENSSSCG00000014433	0.00018	+	150537121	150537212	0	1	91,	0	-3.74	-2.86	14.3
2	150577283	150577764	ENSSSCG00000032383	1e-12	+	150577283	150577764	0	1	481,	0	-12	-10.8	12.6
2	150736913	150736973	ENSSSCG00000014436	7.6e-05	+	150736913	150736973	0	1	60,	0	-4.12	-3.21	6.79
2	150905338	150905787	ENSSSCG00000014437	2e-24	+	150905338	150905787	0	1	449,	0	-23.7	-22.3	40.1
2	150908740	150909159	ENSSSCG00000014437	1.3e-25	+	150908740	150909159	0	1	419,	0	-24.9	-23.4	13.2
2	150917810	150918021	ENSSSCG00000014437	7.9e-10	+	150917810	150918021	0	1	211,	0	-9.1	-7.95	7.47
2	151021729	151021969	ENSSSCG00000039045	3.5e-09	+	151021729	151021969	0	1	240,	0	-8.46	-7.33	16.3
2	151022118	151022448	ENSSSCG00000039045	6e-09	+	151022118	151022448	0	1	330,	0	-8.22	-7.11	14.3
2	151101121	151101541	ENSSSCG00000014440	2.5e-30	+	151101121	151101541	0	1	420,	0	-29.6	-28.1	7.77
2	151101750	151101931	ENSSSCG00000014440	1e-06	+	151101750	151101931	0	1	181,	0	-5.99	-4.97	17
2	151379951	151380948	ENSSSCG00000014450	1.3e-06	+	151379951	151380948	0	2	134,107,	0,890	-5.9	-4.88	4.3
2	151386747	151389144	ENSSSCG00000014450	2.1e-07	+	151386747	151389144	0	3	56,195,19,	0,134,2378	-6.67	-5.61	5.98
2	151396418	151400846	ENSSSCG00000014450	1e-125	+	151396418	151400846	0	5	48,531,98,43,119,	0,1464,2968,3631,4309	-125	-123	37.3
2	151489541	151489871	ENSSSCG00000032731	1.3e-23	+	151489541	151489871	0	1	330,	0	-22.9	-21.5	8.95
2	151490378	151496226	ENSSSCG00000032731	7.9e-19	+	151490378	151496226	0	2	32,208,	0,5640	-18.1	-16.8	3.41
2	151521756	151521817	ENSSSCG00000032731	7.4e-08	+	151521756	151521817	0	1	61,	0	-7.13	-6.05	2.06
2	151624397	151624636	ENSSSCG00000038453	1e-215	+	151624397	151624636	0	1	239,	0	-215	-212	3.02
2	151625112	151625411	ENSSSCG00000038453	0	+	151625112	151625411	0	1	299,	0	-605	#NAME?	5.29
2	151625589	151625680	ENSSSCG00000038453	7.9e-98	+	151625589	151625680	0	1	91,	0	-97.1	-95	2.29
2	151631544	151631605	ENSSSCG00000038453	3.2e-20	+	151631544	151631605	0	1	61,	0	-19.5	-18.1	2.38
2	151635876	151636145	ENSSSCG00000035729	1e-115	+	151635876	151636145	0	1	269,	0	-115	-113	10.7
2	151650908	151651416	ENSSSCG00000035729	1e-102	+	151650908	151651416	0	1	508,	0	-102	-99.7	135
2	151652370	151652490	ENSSSCG00000035729	7.1e-08	+	151652370	151652490	0	1	120,	0	-7.15	-6.08	7.2
2	151762827	151763183	ENSSSCG00000040151	1.3e-11	+	151762827	151763183	0	1	356,	0	-10.9	-9.7	13.6
2	69310	70732	ENSSSCG00000014560	0	-	69310	70732	0	2	49,175,	0,1247	-1120	#NAME?	7.61
2	127966	128056	ENSSSCG00000038912	0.00012	-	127966	128056	0	1	90,	0	-3.92	-3.02	5.43
2	129740	129801	ENSSSCG00000038912	3.2e-14	-	129740	129801	0	1	61,	0	-13.5	-12.2	6.56
2	156418	156535	ENSSSCG00000032591	1.3e-08	-	156418	156535	0	1	117,	0	-7.9	-6.8	2.38
2	299659	299981	ENSSSCG00000031513	1e-176	-	299659	299981	0	1	322,	0	-176	-174	13.6
2	404617	416084	ENSSSCG00000012850	1e-186	-	404617	416084	0	3	317,90,14,	0,5185,11453	-186	-184	11.6
2	427365	427456	ENSSSCG00000012850	1.5e-06	-	427365	427456	0	1	91,	0	-5.83	-4.82	21.1
2	475278	475368	ENSSSCG00000012846	1.2e-06	-	475278	475368	0	1	90,	0	-5.92	-4.9	7.3
2	959497	959821	ENSSSCG00000037847	3.2e-22	-	959497	959821	0	1	324,	0	-21.5	-20.1	37
2	1008790	1008939	ENSSSCG00000032911	5e-11	-	1008790	1008939	0	1	149,	0	-10.3	-9.15	7.47
2	1009247	1009571	ENSSSCG00000032911	3.2e-60	-	1009247	1009571	0	2	104,194,	0,130	-59.5	-57.7	10.4
2	1291928	1293029	ENSSSCG00000036244	1e-143	-	1291928	1293029	0	1	1101,	0	-143	-141	291
2	1293266	1293803	ENSSSCG00000036244	6.3e-30	-	1293266	1293803	0	1	537,	0	-29.2	-27.6	4.91
2	1470149	1470330	ENSSSCG00000035293	1e-128	-	1470149	1470330	0	1	181,	0	-128	-126	15.9
2	1470688	1470898	ENSSSCG00000035293	1e-111	-	1470688	1470898	0	1	210,	0	-111	-108	16.3
2	1471435	1471526	ENSSSCG00000035293	1.3e-33	-	1471435	1471526	0	1	91,	0	-32.9	-31.4	1.91
2	1471973	1472034	ENSSSCG00000035293	0	-	1471973	1472034	0	1	61,	0	-571	#NAME?	2.57
2	1477070	1478308	ENSSSCG00000035293	0	-	1477070	1478308	0	2	23,457,	0,781	-696	#NAME?	3.64
2	2019979	2020158	ENSSSCG00000040461	1e-12	-	2019979	2020158	0	1	179,	0	-12	-10.7	2.09
2	2021665	2021933	ENSSSCG00000040461	1e-22	-	2021665	2021933	0	1	268,	0	-22	-20.6	30.6
2	2058574	2058635	ENSSSCG00000021597	0.00041	-	2058574	2058635	0	1	61,	0	-3.39	-2.53	5.89
2	2071104	2077010	ENSSSCG00000012856	5e-39	-	2071104	2077010	0	5	83,38,57,30,33,	0,1122,2747,3165,5873	-38.3	-36.6	4.73
2	2089342	2091228	ENSSSCG00000012856	6.3e-20	-	2089342	2091228	0	3	92,87,2,	0,1591,1884	-19.2	-17.8	2.34
2	2093635	2097303	ENSSSCG00000012856	2.3e-05	-	2093635	2097303	0	2	2,59,	0,3609	-4.64	-3.7	1.98
2	2217401	2219441	ENSSSCG00000012862	9.1e-08	-	2217401	2219441	0	2	52,98,	0,1942	-7.04	-5.97	5.72
2	3033359	3045168	ENSSSCG00000031769	6.3e-72	-	3033359	3045168	0	10	61,157,90,149,70,56,111,111,111,12,	0,802,1561,3803,5897,7339,8603,9024,9622,11797	-71.2	-69.3	8.4
2	3117423	3120646	ENSSSCG00000037451	6.3e-16	-	3117423	3120646	0	3	96,84,60,	0,1814,3163	-15.2	-13.9	9.73
2	3191878	3192476	ENSSSCG00000030888	1e-19	-	3191878	3192476	0	1	598,	0	-19	-17.6	8.6
2	3266414	3278929	ENSSSCG00000024158	2e-11	-	3266414	3278929	0	2	41,139,	0,12376	-10.7	-9.47	6.89
2	3622527	3622588	ENSSSCG00000037900	6.3e-06	-	3622527	3622588	0	1	61,	0	-5.2	-4.22	19
2	3633050	3633260	ENSSSCG00000037900	1.6e-14	-	3633050	3633260	0	1	210,	0	-13.8	-12.6	14.1
2	4174077	4176127	ENSSSCG00000012878	6.9e-07	-	4174077	4176127	0	2	44,136,	0,1914	-6.16	-5.13	5.24
2	4176383	4176622	ENSSSCG00000012878	1e-06	-	4176383	4176622	0	1	239,	0	-6	-4.98	5.66
2	4394675	4394886	ENSSSCG00000012884	4e-18	-	4394675	4394886	0	1	211,	0	-17.4	-16.1	8.15
2	4396623	4396684	ENSSSCG00000012884	2.9e-05	-	4396623	4396684	0	1	61,	0	-4.54	-3.6	2.16
2	4412518	4415047	ENSSSCG00000012884	2.6e-10	-	4412518	4415047	0	2	105,46,	0,2483	-9.59	-8.42	3.18
2	4533754	4533905	ENSSSCG00000012885	4.9e-09	-	4533754	4533905	0	1	151,	0	-8.31	-7.19	3.6
2	4587742	4589800	ENSSSCG00000012885	2.5e-12	-	4587742	4589800	0	2	151,30,	0,2028	-11.6	-10.4	3.78
2	4589889	4589950	ENSSSCG00000012885	0.00013	-	4589889	4589950	0	1	61,	0	-3.89	-2.99	2.81
2	4845773	4845954	ENSSSCG00000012890	3.2e-12	-	4845773	4845954	0	1	181,	0	-11.5	-10.3	15.2
2	4964040	4964101	ENSSSCG00000012896	6.9e-10	-	4964040	4964101	0	1	61,	0	-9.16	-8.02	2.68
2	5045636	5048814	ENSSSCG00000012904	1.3e-16	-	5045636	5048814	0	2	86,155,	0,3023	-15.9	-14.6	34
2	5088706	5088886	ENSSSCG00000012910	6e-08	-	5088706	5088886	0	1	180,	0	-7.22	-6.14	5.82
2	5089034	5089304	ENSSSCG00000012910	2.5e-12	-	5089034	5089304	0	1	270,	0	-11.6	-10.4	14.3
2	5094885	5095036	ENSSSCG00000012910	1.5e-09	-	5094885	5095036	0	1	151,	0	-8.81	-7.68	11.1
2	5097897	5098107	ENSSSCG00000012911	5e-89	-	5097897	5098107	0	1	210,	0	-88.3	-86.3	3.66
2	5098524	5098704	ENSSSCG00000012911	2.5e-41	-	5098524	5098704	0	1	180,	0	-40.6	-38.9	3.92
2	5098912	5099151	ENSSSCG00000012911	1e-115	-	5098912	5099151	0	1	239,	0	-115	-113	7.17
2	5100164	5100374	ENSSSCG00000012911	3.2e-48	-	5100164	5100374	0	1	210,	0	-47.5	-45.8	8.38
2	5120121	5120392	ENSSSCG00000012914	1e-116	-	5120121	5120392	0	1	271,	0	-116	-114	164
2	5186102	5186283	ENSSSCG00000027956	3.5e-06	-	5186102	5186283	0	1	181,	0	-5.45	-4.45	10.9
2	5186100	5186280	ENSSSCG00000012917	1e-06	-	5186100	5186280	0	1	180,	0	-5.99	-4.97	12.2
2	5217804	5218015	ENSSSCG00000012918	7.9e-16	-	5217804	5218015	0	1	211,	0	-15.1	-13.8	9.51
2	5218133	5227461	ENSSSCG00000012918	2.5e-08	-	5218133	5227461	0	2	20,130,	0,9198	-7.6	-6.51	16.3
2	5239257	5239498	ENSSSCG00000029637	7.9e-23	-	5239257	5239498	0	1	241,	0	-22.1	-20.6	4.93
2	5241532	5241653	ENSSSCG00000029637	5.9e-09	-	5241532	5241653	0	1	121,	0	-8.23	-7.11	2.52
2	5246316	5246586	ENSSSCG00000029637	6.3e-29	-	5246316	5246586	0	1	270,	0	-28.2	-26.7	43.8
2	5264690	5264781	ENSSSCG00000029637	8.7e-07	-	5264690	5264781	0	1	91,	0	-6.06	-5.03	4.21
2	5411582	5412211	ENSSSCG00000024837	6.2e-08	-	5411582	5412211	0	1	629,	0	-7.21	-6.13	23.8
2	5578205	5578296	ENSSSCG00000039360	1.7e-05	-	5578205	5578296	0	1	91,	0	-4.78	-3.82	17.7
2	5779199	5782863	ENSSSCG00000032437	4e-57	-	5779199	5782863	0	2	295,95,	0,3569	-56.4	-54.6	6.33
2	5782981	5783072	ENSSSCG00000032437	6.9e-06	-	5782981	5783072	0	1	91,	0	-5.16	-4.18	2.04
2	5794348	5794498	ENSSSCG00000032437	7.1e-10	-	5794348	5794498	0	1	150,	0	-9.15	-8	3.92
2	5794329	5794510	ENSSSCG00000038008	3.4e-09	-	5794329	5794510	0	1	181,	0	-8.47	-7.34	4.12
2	5862157	5863225	ENSSSCG00000038323	0	-	5862157	5863225	0	3	75,135,60,	0,169,1008	-1050	#NAME?	2.72
2	5863313	5863881	ENSSSCG00000038323	1e-298	-	5863313	5863881	0	3	35,141,34,	0,296,534	-298	-295	1.82
2	5864603	5866119	ENSSSCG00000038323	1e-233	-	5864603	5866119	0	2	48,102,	0,1414	-233	-231	1.96
2	5866365	5867360	ENSSSCG00000038323	0	-	5866365	5867360	0	3	159,93,17,	0,578,978	-1370	#NAME?	3.07
2	5869756	5873779	ENSSSCG00000038323	0	-	5869756	5873779	0	2	15,225,	0,3798	-789	#NAME?	12.3
2	5887981	5888042	ENSSSCG00000040416	0.00028	-	5887981	5888042	0	1	61,	0	-3.56	-2.69	5.09
2	6119005	6119095	ENSSSCG00000012955	6.5e-05	-	6119005	6119095	0	1	90,	0	-4.19	-3.27	3.82
2	6110465	6110526	ENSSSCG00000012954	1e-12	-	6110465	6110526	0	1	61,	0	-12	-10.7	2.91
2	6114578	6114669	ENSSSCG00000012954	4.1e-06	-	6114578	6114669	0	1	91,	0	-5.39	-4.39	2.36
2	6279224	6280118	ENSSSCG00000012957	7.9e-41	-	6279224	6280118	0	3	66,186,199,	0,404,695	-40.1	-38.4	3.6
2	6282724	6282996	ENSSSCG00000012957	5e-16	-	6282724	6282996	0	2	120,61,	0,211	-15.3	-14	3.83
2	6285359	6287340	ENSSSCG00000012957	7.9e-27	-	6285359	6287340	0	3	59,150,32,	0,729,1949	-26.1	-24.6	3.08
2	6287715	6289071	ENSSSCG00000012957	2e-64	-	6287715	6289071	0	5	69,138,216,92,26,	0,257,517,1075,1330	-63.7	-61.8	5.01
2	6323739	6323944	ENSSSCG00000012960	1.3e-63	-	6323739	6323944	0	1	205,	0	-62.9	-61.1	43.2
2	6325239	6325386	ENSSSCG00000012960	2e-24	-	6325239	6325386	0	1	147,	0	-23.7	-22.3	3.23
2	6333952	6334519	ENSSSCG00000012961	2.5e-85	-	6333952	6334519	0	3	25,139,72,	0,245,495	-84.6	-82.6	3.25
2	6334636	6334696	ENSSSCG00000012961	0.00076	-	6334636	6334696	0	1	60,	0	-3.12	-2.29	3.8
2	6355682	6356492	ENSSSCG00000012963	1.6e-64	-	6355682	6356492	0	4	91,122,90,115,	0,189,412,695	-63.8	-61.9	3.72
2	6357191	6373325	ENSSSCG00000012963	1e-271	-	6357191	6373325	0	15	82,111,174,134,134,125,207,143,100,78,106,127,56,58,393,	0,339,565,9479,9722,9933,10773,11098,11324,11533,12158,12389,13181,13624,15741	-271	-269	40.1
2	6409729	6411886	ENSSSCG00000012965	0	-	6409729	6411886	0	7	106,89,94,120,94,73,274,	0,447,747,955,1356,1564,1883	-355	#NAME?	152
2	6412091	6412238	ENSSSCG00000012965	1.4e-06	-	6412091	6412238	0	1	147,	0	-5.86	-4.84	12.9
2	6437057	6437637	ENSSSCG00000012968	5e-27	-	6437057	6437637	0	1	580,	0	-26.3	-24.8	6.04
2	6571690	6572233	ENSSSCG00000012980	9.8e-08	-	6571690	6572233	0	3	11,67,41,	0,336,502	-7.01	-5.94	23.8
2	6606677	6606738	ENSSSCG00000012982	3.6e-06	-	6606677	6606738	0	1	61,	0	-5.44	-4.45	3.56
2	6615374	6615675	ENSSSCG00000012982	2e-08	-	6615374	6615675	0	1	301,	0	-7.69	-6.59	5.43
2	6619423	6619664	ENSSSCG00000012983	2e-18	-	6619423	6619664	0	1	241,	0	-17.7	-16.4	8.28
2	6636111	6637532	ENSSSCG00000012983	5e-14	-	6636111	6637532	0	2	76,852,	0,569	-13.3	-12	39.4
2	6669789	6670059	ENSSSCG00000012988	3.2e-70	-	6669789	6670059	0	1	270,	0	-69.5	-67.7	36.1
2	6671464	6673647	ENSSSCG00000012988	1e-250	-	6671464	6673647	0	1	2183,	0	-250	-248	51.4
2	6678668	6678789	ENSSSCG00000012988	6.2e-10	-	6678668	6678789	0	1	121,	0	-9.21	-8.06	5.28
2	6681177	6681357	ENSSSCG00000035604	7.9e-11	-	6681177	6681357	0	1	180,	0	-10.1	-8.94	2.5
2	6681198	6681259	ENSSSCG00000020737	1.7e-09	-	6681198	6681259	0	1	61,	0	-8.76	-7.62	2.33
2	6719684	6719835	ENSSSCG00000012984	1.2e-09	-	6719684	6719835	0	1	151,	0	-8.92	-7.78	2.39
2	6720014	6720647	ENSSSCG00000012984	1e-111	-	6720014	6720647	0	3	303,55,63,	0,425,570	-111	-109	13.1
2	6810385	6810543	ENSSSCG00000037614	1e-114	-	6810385	6810543	0	1	158,	0	-114	-112	3.36
2	6824341	6824551	ENSSSCG00000012992	3.8e-08	-	6824341	6824551	0	1	210,	0	-7.42	-6.34	19
2	6876646	6878532	ENSSSCG00000012995	2e-06	-	6876646	6878532	0	4	3,42,79,56,	0,1014,1565,1830	-5.69	-4.68	2.45
2	6897498	6897737	ENSSSCG00000012996	2e-30	-	6897498	6897737	0	1	239,	0	-29.7	-28.2	8.63
2	6897825	6898034	ENSSSCG00000012996	5.2e-10	-	6897825	6898034	0	1	209,	0	-9.28	-8.13	3.42
2	6898360	6898629	ENSSSCG00000012996	2e-15	-	6898360	6898629	0	1	269,	0	-14.7	-13.4	4.75
2	6997794	6997975	ENSSSCG00000012999	6.3e-14	-	6997794	6997975	0	1	181,	0	-13.2	-11.9	2.37
2	7023206	7023507	ENSSSCG00000012999	1e-19	-	7023206	7023507	0	1	301,	0	-19	-17.6	44.8
2	7094581	7094731	ENSSSCG00000013005	4.3e-09	-	7094581	7094731	0	1	150,	0	-8.37	-7.25	9.05
2	7138500	7138771	ENSSSCG00000013011	2.5e-12	-	7138500	7138771	0	1	271,	0	-11.6	-10.4	11.2
2	7143233	7143324	ENSSSCG00000013012	0.0013	-	7143233	7143324	0	1	91,	0	-2.88	-2.07	4.41
2	7163081	7166924	ENSSSCG00000034387	1.6e-11	-	7163081	7166924	0	3	42,111,57,	0,130,3786	-10.8	-9.63	3.45
2	7255412	7255503	ENSSSCG00000013016	1.7e-09	-	7255412	7255503	0	1	91,	0	-8.77	-7.63	4.07
2	7800592	7801926	ENSSSCG00000013030	1.3e-15	-	7800592	7801926	0	2	19,157,	0,1177	-14.9	-13.6	4.55
2	7804076	7804493	ENSSSCG00000013028	1e-235	-	7804076	7804493	0	1	417,	0	-235	-233	24.4
2	7829678	7829977	ENSSSCG00000013032	1.6e-11	-	7829678	7829977	0	1	299,	0	-10.8	-9.6	9.78
2	7845341	7846497	ENSSSCG00000013034	2e-32	-	7845341	7846497	0	5	204,87,58,90,99,	0,293,702,851,1057	-31.7	-30.1	25.8
2	7865422	7865542	ENSSSCG00000033757	8.9e-09	-	7865422	7865542	0	1	120,	0	-8.05	-6.94	3.32
2	7868266	7868473	ENSSSCG00000033757	5.6e-07	-	7868266	7868473	0	2	101,19,	0,188	-6.25	-5.22	2.3
2	7869070	7871058	ENSSSCG00000033757	2e-13	-	7869070	7871058	0	4	28,169,24,558,	0,547,879,1430	-12.7	-11.5	42.8
2	7872857	7873156	ENSSSCG00000013037	1.6e-51	-	7872857	7873156	0	1	299,	0	-50.8	-49	4.35
2	7911673	7912385	ENSSSCG00000021620	7.9e-21	-	7911673	7912385	0	2	262,8,	0,704	-20.1	-18.7	1.86
2	7917937	7919652	ENSSSCG00000021620	2.5e-48	-	7917937	7919652	0	3	64,127,79,	0,151,1636	-47.6	-45.8	2.61
2	8117079	8117229	ENSSSCG00000022687	1e-05	-	8117079	8117229	0	1	150,	0	-4.99	-4.02	18.3
2	8155413	8155953	ENSSSCG00000013050	4e-25	-	8155413	8155953	0	1	540,	0	-24.4	-22.9	14.3
2	8986453	8986724	ENSSSCG00000020665	2.1e-07	-	8986453	8986724	0	1	271,	0	-6.68	-5.63	11.5
2	9054974	9055275	ENSSSCG00000032197	1.3e-26	-	9054974	9055275	0	1	301,	0	-25.9	-24.4	4.54
2	9064689	9064870	ENSSSCG00000032197	1e-13	-	9064689	9064870	0	1	181,	0	-13	-11.7	11.5
2	9077682	9078509	ENSSSCG00000038370	1e-58	-	9077682	9078509	0	2	614,134,	0,693	-58	-56.2	6.44
2	9124778	9125049	ENSSSCG00000033054	1e-50	-	9124778	9125049	0	1	271,	0	-50	-48.3	31.9
2	9328666	9329026	ENSSSCG00000013065	1e-22	-	9328666	9329026	0	1	360,	0	-22	-20.6	31.9
2	9329354	9329475	ENSSSCG00000013065	1.2e-07	-	9329354	9329475	0	1	121,	0	-6.93	-5.86	3.45
2	9419296	9423046	ENSSSCG00000013066	7.9e-21	-	9419296	9423046	0	5	111,218,123,121,56,	0,2134,3200,3499,3694	-20.1	-18.7	55
2	9632662	9632901	ENSSSCG00000013072	4e-12	-	9632662	9632901	0	1	239,	0	-11.4	-10.2	38.7
2	9666507	9666776	ENSSSCG00000013072	3.2e-20	-	9666507	9666776	0	1	269,	0	-19.5	-18.1	63.8
2	9752779	9752985	ENSSSCG00000028696	0.00011	-	9752779	9752985	0	1	206,	0	-3.94	-3.04	7.81
2	9753043	9753278	ENSSSCG00000028696	7.2e-05	-	9753043	9753278	0	1	235,	0	-4.14	-3.23	6.34
2	9804373	9804643	ENSSSCG00000013079	4e-22	-	9804373	9804643	0	1	270,	0	-21.4	-20	11.4
2	9804761	9804942	ENSSSCG00000013079	6.3e-13	-	9804761	9804942	0	1	181,	0	-12.2	-11	11.9
2	10815148	10815269	ENSSSCG00000013113	4.1e-09	-	10815148	10815269	0	1	121,	0	-8.39	-7.27	29.2
2	10832160	10836971	ENSSSCG00000013110	1.8e-05	-	10832160	10836971	0	2	59,2,	0,4809	-4.75	-3.8	2
2	10898135	10905285	ENSSSCG00000013105	9.3e-05	-	10898135	10905285	0	3	19,130,1,	0,1798,7149	-4.03	-3.13	4.07
2	12200097	12200188	ENSSSCG00000013145	8.7e-06	-	12200097	12200188	0	1	91,	0	-5.06	-4.09	9.51
2	12202518	12202729	ENSSSCG00000013145	1e-14	-	12202518	12202729	0	1	211,	0	-14	-12.7	12
2	12499888	12500546	ENSSSCG00000013155	2e-86	-	12499888	12500546	0	1	658,	0	-85.7	-83.7	12.3
2	12504129	12508772	ENSSSCG00000013155	6.3e-88	-	12504129	12508772	0	6	44,79,51,135,105,35,	0,1165,1676,2894,3843,4608	-87.2	-85.2	4.32
2	12531321	12531561	ENSSSCG00000013155	7.9e-17	-	12531321	12531561	0	1	240,	0	-16.1	-14.8	50.9
2	13158258	13158378	ENSSSCG00000013174	4.8e-07	-	13158258	13158378	0	1	120,	0	-6.32	-5.28	2.83
2	13174246	13174337	ENSSSCG00000013174	2.6e-05	-	13174246	13174337	0	1	91,	0	-4.58	-3.63	3.28
2	13179085	13179265	ENSSSCG00000013174	2e-10	-	13179085	13179265	0	1	180,	0	-9.69	-8.53	6.54
2	13229544	13229664	ENSSSCG00000032364	3.4e-09	-	13229544	13229664	0	1	120,	0	-8.47	-7.35	2.86
2	13270197	13270407	ENSSSCG00000013178	6.3e-20	-	13270197	13270407	0	1	210,	0	-19.2	-17.9	7.63
2	13270585	13275664	ENSSSCG00000013178	1.5e-06	-	13270585	13275664	0	2	199,70,	0,5009	-5.81	-4.8	17
2	13336816	13337056	ENSSSCG00000013181	2e-58	-	13336816	13337056	0	1	240,	0	-57.7	-55.9	2.03
2	13337115	13338250	ENSSSCG00000013181	1.6e-12	-	13337115	13338250	0	2	25,155,	0,980	-11.8	-10.6	21.7
2	13376747	13377014	ENSSSCG00000031163	3.2e-95	-	13376747	13377014	0	1	267,	0	-94.5	-92.5	4.41
2	13443256	13443645	ENSSSCG00000040919	1e-29	-	13443256	13443645	0	1	389,	0	-29	-27.5	28.7
2	15036560	15036790	ENSSSCG00000032081	4e-11	-	15036560	15036790	0	2	48,72,	0,158	-10.4	-9.2	5.28
2	15052712	15052801	ENSSSCG00000013226	1.5e-07	-	15052712	15052801	0	1	89,	0	-6.81	-5.75	18.3
2	15316297	15316508	ENSSSCG00000013235	6.3e-25	-	15316297	15316508	0	1	211,	0	-24.2	-22.7	4.33
2	15316300	15316510	ENSSSCG00000013241	1.6e-24	-	15316300	15316510	0	1	210,	0	-23.8	-22.4	4.42
2	15342794	15342884	ENSSSCG00000013243	2.8e-05	-	15342794	15342884	0	1	90,	0	-4.55	-3.61	4.27
2	15829995	15830056	ENSSSCG00000023097	0.00028	-	15829995	15830056	0	1	61,	0	-3.56	-2.7	3.12
2	15830950	15832120	ENSSSCG00000023097	4.9e-05	-	15830950	15832120	0	2	118,2,	0,1168	-4.31	-3.38	7.02
2	16131961	16132872	ENSSSCG00000013260	2e-17	-	16131961	16132872	0	4	74,168,77,70,	0,188,474,841	-16.7	-15.4	6.79
2	16134376	16134826	ENSSSCG00000013259	7.9e-64	-	16134376	16134826	0	1	450,	0	-63.1	-61.3	40.7
2	16149822	16150002	ENSSSCG00000013259	4.2e-10	-	16149822	16150002	0	1	180,	0	-9.38	-8.22	4.98
2	16564792	16564913	ENSSSCG00000013269	1.5e-09	-	16564792	16564913	0	1	121,	0	-8.83	-7.69	30.6
2	16570140	16570320	ENSSSCG00000013269	2e-19	-	16570140	16570320	0	1	180,	0	-18.7	-17.3	52.3
2	16589246	16589307	ENSSSCG00000013270	6e-10	-	16589246	16589307	0	1	61,	0	-9.22	-8.07	2.66
2	17468246	17468576	ENSSSCG00000013278	2e-25	-	17468246	17468576	0	1	330,	0	-24.7	-23.2	6.63
2	17776461	17803146	ENSSSCG00000029521	3.2e-13	-	17776461	17803146	0	2	47,133,	0,26552	-12.5	-11.2	18.3
2	18392915	18393093	ENSSSCG00000039182	3.2e-20	-	18392915	18393093	0	1	178,	0	-19.5	-18.1	9.93
2	18393299	18393603	ENSSSCG00000039182	1e-78	-	18393299	18393603	0	2	152,115,	0,189	-78	-76	26.1
2	24647701	24647821	ENSSSCG00000013292	9.8e-08	-	24647701	24647821	0	1	120,	0	-7.01	-5.94	21.7
2	25377805	25378165	ENSSSCG00000013295	1e-73	-	25377805	25378165	0	1	360,	0	-73	-71	15.7
2	25378373	25378554	ENSSSCG00000013295	1.8e-08	-	25378373	25378554	0	1	181,	0	-7.75	-6.65	27.2
2	25421802	25422071	ENSSSCG00000025588	1.5e-10	-	25421802	25422071	0	1	269,	0	-9.82	-8.66	9.1
2	25791713	25792014	ENSSSCG00000013297	3.2e-19	-	25791713	25792014	0	1	301,	0	-18.5	-17.1	6.23
2	26519224	26533840	ENSSSCG00000013302	4e-66	-	26519224	26533840	0	2	104,136,	0,14480	-65.4	-63.5	16.2
2	26786715	26791793	ENSSSCG00000013304	1.3e-34	-	26786715	26791793	0	4	227,84,74,5,	0,3458,4618,5073	-33.9	-32.3	6.97
2	26852146	26857555	ENSSSCG00000013305	2.5e-17	-	26852146	26857555	0	3	106,87,17,	0,5213,5392	-16.6	-15.3	3.02
2	27649347	27649438	ENSSSCG00000013312	3.2e-05	-	27649347	27649438	0	1	91,	0	-4.5	-3.57	2.26
2	27989873	27989994	ENSSSCG00000013314	9.8e-08	-	27989873	27989994	0	1	121,	0	-7.01	-5.95	5.26
2	28697619	28698898	ENSSSCG00000013318	2e-48	-	28697619	28698898	0	2	211,179,	0,1100	-47.7	-45.9	5.72
2	30303819	30304000	ENSSSCG00000039889	8.9e-09	-	30303819	30304000	0	1	181,	0	-8.05	-6.94	4.34
2	33330544	33330689	ENSSSCG00000022592	2.2e-06	-	33330544	33330689	0	1	145,	0	-5.65	-4.64	6.62
2	37255190	37255429	ENSSSCG00000013344	6.3e-26	-	37255190	37255429	0	1	239,	0	-25.2	-23.7	64.5
2	40823266	40823356	ENSSSCG00000013366	4e-28	-	40823266	40823356	0	1	90,	0	-27.4	-25.9	5.43
2	40858733	40858793	ENSSSCG00000013367	0.0011	-	40858733	40858793	0	1	60,	0	-2.94	-2.13	2.18
2	41424273	41424452	ENSSSCG00000013375	3.2e-16	-	41424273	41424452	0	1	179,	0	-15.5	-14.2	12
2	42326818	42326908	ENSSSCG00000040570	6.2e-10	-	42326818	42326908	0	1	90,	0	-9.21	-8.06	1.95
2	44970628	44972757	ENSSSCG00000013393	3.2e-11	-	44970628	44972757	0	2	92,148,	0,1981	-10.5	-9.34	7.57
2	46403454	46403635	ENSSSCG00000013399	5.6e-09	-	46403454	46403635	0	1	181,	0	-8.25	-7.14	2.57
2	47452021	47453792	ENSSSCG00000013402	7.9e-43	-	47452021	47453792	0	3	453,11,106,	0,521,1665	-42.1	-40.4	5.43
2	47462043	47467182	ENSSSCG00000013402	6.3e-69	-	47462043	47467182	0	2	37,654,	0,4485	-68.2	-66.3	9.05
2	47485234	47488511	ENSSSCG00000013402	1.3e-15	-	47485234	47488511	0	3	14,113,24,	0,918,3253	-14.9	-13.6	3.24
2	48703649	48706656	ENSSSCG00000013406	3.2e-24	-	48703649	48706656	0	4	78,158,147,37,	0,1588,2390,2970	-23.5	-22	7.05
2	49229687	49229748	ENSSSCG00000013408	0.00014	-	49229687	49229748	0	1	61,	0	-3.86	-2.97	3
2	49229836	49230047	ENSSSCG00000013408	3e-08	-	49229836	49230047	0	1	211,	0	-7.52	-6.43	5.09
2	49722197	49722258	ENSSSCG00000013410	4.8e-06	-	49722197	49722258	0	1	61,	0	-5.32	-4.33	4.41
2	49722840	49730793	ENSSSCG00000013410	3.5e-10	-	49722840	49730793	0	3	78,199,53,	0,1335,7900	-9.46	-8.3	8.83
2	49730852	49740257	ENSSSCG00000013410	3.9e-08	-	49730852	49740257	0	3	55,108,47,	0,2231,9358	-7.41	-6.32	3.59
2	51239152	51240297	ENSSSCG00000013991	2e-30	-	51239152	51240297	0	4	64,126,86,25,	0,149,868,1120	-29.7	-28.1	4.18
2	51240630	51241274	ENSSSCG00000013991	7.9e-12	-	51240630	51241274	0	4	10,46,151,94,	0,105,293,550	-11.1	-9.86	17.7
2	51239143	51240292	ENSSSCG00000029050	5e-24	-	51239143	51240292	0	3	284,86,20,	0,877,1129	-23.3	-21.9	4.07
2	51240751	51241996	ENSSSCG00000029050	2.9e-10	-	51240751	51241996	0	3	30,151,60,	0,172,1185	-9.54	-8.39	5.43
2	51243254	51243435	ENSSSCG00000029050	1.3e-21	-	51243254	51243435	0	1	181,	0	-20.9	-19.5	5.43
2	51669151	51669613	ENSSSCG00000032994	2e-25	-	51669151	51669613	0	2	211,50,	0,412	-24.7	-23.2	6.22
2	52300020	52300080	ENSSSCG00000013978	4.5e-05	-	52300020	52300080	0	1	60,	0	-4.35	-3.42	4.07
2	57286514	57286605	ENSSSCG00000032836	2.5e-05	-	57286514	57286605	0	1	91,	0	-4.61	-3.67	5.02
2	57288523	57290128	ENSSSCG00000032836	7.1e-05	-	57288523	57290128	0	2	61,60,	0,1545	-4.15	-3.23	2.85
2	57294382	57294922	ENSSSCG00000032836	2e-54	-	57294382	57294922	0	1	540,	0	-53.7	-51.9	168
2	58402487	58410342	ENSSSCG00000013936	6.3e-36	-	58402487	58410342	0	3	5,79,126,	0,1574,7729	-35.2	-33.6	20.4
2	58418352	58418412	ENSSSCG00000013938	1.4e-05	-	58418352	58418412	0	1	60,	0	-4.86	-3.9	2.47
2	58418651	58418921	ENSSSCG00000013938	6.3e-14	-	58418651	58418921	0	1	270,	0	-13.2	-11.9	4.33
2	58429648	58457112	ENSSSCG00000013938	2.5e-15	-	58429648	58457112	0	4	53,132,133,251,	0,1329,1574,27213	-14.6	-13.3	5.14
2	58755220	58755281	ENSSSCG00000013927	5.5e-05	-	58755220	58755281	0	1	61,	0	-4.26	-3.34	5.02
2	58920767	58921007	ENSSSCG00000025329	2e-56	-	58920767	58921007	0	1	240,	0	-55.7	-53.9	9.02
2	58922022	58922173	ENSSSCG00000025329	3.2e-17	-	58922022	58922173	0	1	151,	0	-16.5	-15.2	2.77
2	58923307	58923770	ENSSSCG00000025329	6.3e-14	-	58923307	58923770	0	3	148,72,50,	0,234,413	-13.2	-12	4.46
2	58930952	58931162	ENSSSCG00000025329	7.9e-25	-	58930952	58931162	0	1	210,	0	-24.1	-22.6	5.38
2	58975905	58976056	ENSSSCG00000039301	2.1e-09	-	58975905	58976056	0	1	151,	0	-8.68	-7.55	3.87
2	58976565	58976775	ENSSSCG00000039301	1e-19	-	58976565	58976775	0	1	210,	0	-19	-17.6	14.7
2	59167744	59167805	ENSSSCG00000013913	4.4e-05	-	59167744	59167805	0	1	61,	0	-4.36	-3.43	16.3
2	59234400	59236284	ENSSSCG00000040666	7.9e-31	-	59234400	59236284	0	3	147,80,72,	0,767,1812	-30.1	-28.6	2.32
2	59236402	59237025	ENSSSCG00000040666	1e-26	-	59236402	59237025	0	3	15,83,111,	0,335,512	-26	-24.5	7.81
2	59242325	59242385	ENSSSCG00000013906	0.00023	-	59242325	59242385	0	1	60,	0	-3.63	-2.75	2.56
2	59246086	59247749	ENSSSCG00000013906	2.5e-11	-	59246086	59247749	0	2	22,158,	0,1505	-10.6	-9.42	12.9
2	59367424	59367484	ENSSSCG00000025955	0.00021	-	59367424	59367484	0	1	60,	0	-3.67	-2.79	3.78
2	59609814	59609964	ENSSSCG00000013896	4.4e-05	-	59609814	59609964	0	1	150,	0	-4.36	-3.43	6.79
2	59771432	59772209	ENSSSCG00000013893	2e-40	-	59771432	59772209	0	1	777,	0	-39.7	-38	10.1
2	59821988	59828382	ENSSSCG00000013891	0	-	59821988	59828382	0	5	18,115,190,170,47,	0,108,806,4918,6347	-548	#NAME?	14
2	59939220	59939280	ENSSSCG00000013886	7.2e-05	-	59939220	59939280	0	1	60,	0	-4.14	-3.23	4.07
2	60021574	60021874	ENSSSCG00000013884	8.1e-10	-	60021574	60021874	0	1	300,	0	-9.09	-7.94	4.16
2	60139752	60139873	ENSSSCG00000013883	9.3e-09	-	60139752	60139873	0	1	121,	0	-8.03	-6.92	4.53
2	60369645	60371142	ENSSSCG00000031251	1.3e-47	-	60369645	60371142	0	2	250,49,	0,1448	-46.9	-45.2	5.72
2	60378017	60378369	ENSSSCG00000039295	5e-38	-	60378017	60378369	0	1	352,	0	-37.3	-35.6	4.01
2	60406325	60407561	ENSSSCG00000031073	1e-148	-	60406325	60407561	0	2	291,69,	0,1167	-148	-146	11.1
2	60450564	60453095	ENSSSCG00000013875	2e-31	-	60450564	60453095	0	4	64,175,26,5,	0,303,952,2526	-30.7	-29.2	8.49
2	60455655	60455925	ENSSSCG00000013876	3.6e-10	-	60455655	60455925	0	1	270,	0	-9.44	-8.28	13.9
2	60470471	60471041	ENSSSCG00000013876	6.3e-13	-	60470471	60471041	0	1	570,	0	-12.2	-11	5.43
2	60546549	60546850	ENSSSCG00000013876	5.5e-07	-	60546549	60546850	0	1	301,	0	-6.26	-5.22	22.4
2	60751894	60752074	ENSSSCG00000013867	4e-11	-	60751894	60752074	0	1	180,	0	-10.4	-9.25	5.62
2	60757663	60758037	ENSSSCG00000013867	1e-06	-	60757663	60758037	0	2	112,39,	0,335	-5.99	-4.96	4.75
2	60758185	60758396	ENSSSCG00000013867	2e-13	-	60758185	60758396	0	1	211,	0	-12.7	-11.4	4.2
2	60929503	60929563	ENSSSCG00000013864	1.7e-07	-	60929503	60929563	0	1	60,	0	-6.78	-5.72	1.24
2	60930310	60930431	ENSSSCG00000013864	2e-33	-	60930310	60930431	0	1	121,	0	-32.7	-31.2	1.78
2	61081605	61081756	ENSSSCG00000013859	1.5e-06	-	61081605	61081756	0	1	151,	0	-5.83	-4.82	21.1
2	61081964	61082235	ENSSSCG00000013859	2e-22	-	61081964	61082235	0	1	271,	0	-21.7	-20.3	6
2	61270831	61271186	ENSSSCG00000038911	1e-124	-	61270831	61271186	0	1	355,	0	-124	-121	7.86
2	61272539	61273020	ENSSSCG00000038911	1.6e-10	-	61272539	61273020	0	2	144,152,	0,329	-9.79	-8.62	3.19
2	61389529	61389680	ENSSSCG00000013855	1.3e-07	-	61389529	61389680	0	1	151,	0	-6.89	-5.83	2.65
2	61389829	61394257	ENSSSCG00000013855	1e-165	-	61389829	61394257	0	4	143,54,142,110,	0,438,4064,4318	-165	-163	15
2	61431766	61438220	ENSSSCG00000013848	6.3e-14	-	61431766	61438220	0	4	284,51,66,47,	0,4298,5841,6407	-13.2	-12	5.09
2	61455131	61470722	ENSSSCG00000013849	1e-160	-	61455131	61470722	0	8	30,70,63,76,71,118,134,187,	0,4562,4717,6484,7620,8255,10723,15404	-160	-158	9.64
2	61894237	61894417	ENSSSCG00000027013	2e-13	-	61894237	61894417	0	1	180,	0	-12.7	-11.5	4.91
2	62052270	62052391	ENSSSCG00000027013	6.6e-07	-	62052270	62052391	0	1	121,	0	-6.18	-5.15	5.77
2	62448004	62448215	ENSSSCG00000013829	1e-14	-	62448004	62448215	0	1	211,	0	-14	-12.7	24.4
2	64588549	64588760	ENSSSCG00000013786	4.9e-05	-	64588549	64588760	0	1	211,	0	-4.31	-3.38	15.6
2	64723087	64723238	ENSSSCG00000031299	7.9e-56	-	64723087	64723238	0	1	151,	0	-55.1	-53.3	2.86
2	64723417	64723628	ENSSSCG00000031299	1e-50	-	64723417	64723628	0	1	211,	0	-50	-48.3	6.85
2	64726793	64752071	ENSSSCG00000031299	3.2e-31	-	64726793	64752071	0	2	136,15,	0,25263	-30.5	-29	2.5
2	64813722	64814078	ENSSSCG00000013779	3.2e-19	-	64813722	64814078	0	2	24,126,	0,230	-18.5	-17.1	3.53
2	65107736	65108967	ENSSSCG00000013768	5e-58	-	65107736	65108967	0	3	397,74,9,	0,628,1222	-57.3	-55.5	4.02
2	65211830	65213406	ENSSSCG00000013763	1.7e-05	-	65211830	65213406	0	2	33,58,	0,1518	-4.78	-3.82	17.7
2	65236136	65236510	ENSSSCG00000013761	1.3e-11	-	65236136	65236510	0	3	156,48,7,	0,238,367	-10.9	-9.69	5
2	65241743	65242187	ENSSSCG00000013761	2e-07	-	65241743	65242187	0	2	78,13,	0,431	-6.7	-5.64	4.26
2	65252248	65252429	ENSSSCG00000013761	3.4e-10	-	65252248	65252429	0	1	181,	0	-9.47	-8.32	32.6
2	65342790	65346411	ENSSSCG00000013757	1e-109	-	65342790	65346411	0	3	482,56,107,	0,3381,3514	-109	-107	8.91
2	65356149	65356419	ENSSSCG00000013755	3.2e-21	-	65356149	65356419	0	1	270,	0	-20.5	-19.1	8.43
2	65910648	65910967	ENSSSCG00000013753	2.5e-20	-	65910648	65910967	0	1	319,	0	-19.6	-18.2	4.82
2	65925230	65925441	ENSSSCG00000013751	1.5e-07	-	65925230	65925441	0	1	211,	0	-6.81	-5.75	9.96
2	65954303	65954364	ENSSSCG00000013742	2.6e-05	-	65954303	65954364	0	1	61,	0	-4.59	-3.65	17
2	65955230	65955381	ENSSSCG00000013742	1.3e-23	-	65955230	65955381	0	1	151,	0	-22.9	-21.4	4.48
2	65956666	65956966	ENSSSCG00000013742	7.9e-45	-	65956666	65956966	0	1	300,	0	-44.1	-42.4	121
2	65957025	65957265	ENSSSCG00000013742	2e-61	-	65957025	65957265	0	1	240,	0	-60.7	-58.8	25.5
2	65958580	65963733	ENSSSCG00000013742	0	-	65958580	65963733	0	2	475,5,	0,5148	-351	#NAME?	8.63
2	65980590	66028534	ENSSSCG00000013742	2.5e-84	-	65980590	66028534	0	2	34,356,	0,47588	-83.6	-81.7	5.48
2	66087606	66087936	ENSSSCG00000013747	1e-122	-	66087606	66087936	0	1	330,	0	-122	-119	7.44
2	66089193	66089583	ENSSSCG00000013747	1e-243	-	66089193	66089583	0	1	390,	0	-243	-240	10.8
2	66090720	66091102	ENSSSCG00000013747	1.2e-10	-	66090720	66091102	0	2	179,121,	0,261	-9.92	-8.75	1.99
2	66096240	66096301	ENSSSCG00000013747	6.3e-10	-	66096240	66096301	0	1	61,	0	-9.2	-8.05	2.11
2	66098747	66099218	ENSSSCG00000013746	0	-	66098747	66099218	0	2	317,71,	0,400	-439	#NAME?	32.5
2	66099916	66100351	ENSSSCG00000013746	6.3e-37	-	66099916	66100351	0	3	47,114,108,	0,130,327	-36.2	-34.6	2.36
2	66132585	66132794	ENSSSCG00000013729	1e-11	-	66132585	66132794	0	1	209,	0	-11	-9.85	2.86
2	66205014	66205134	ENSSSCG00000013737	3.5e-05	-	66205014	66205134	0	1	120,	0	-4.45	-3.51	5.94
2	66215547	66215637	ENSSSCG00000013735	3.2e-28	-	66215547	66215637	0	1	90,	0	-27.5	-26	8.41
2	66260869	66260959	ENSSSCG00000038776	3.8e-10	-	66260869	66260959	0	1	90,	0	-9.42	-8.26	14.3
2	66307748	66307928	ENSSSCG00000013722	1.1e-06	-	66307748	66307928	0	1	180,	0	-5.95	-4.93	3.49
2	66484583	66484704	ENSSSCG00000022634	4.4e-06	-	66484583	66484704	0	1	121,	0	-5.36	-4.37	6.79
2	68734798	68734948	ENSSSCG00000027434	2.1e-05	-	68734798	68734948	0	1	150,	0	-4.68	-3.73	7.81
2	68828975	68829126	ENSSSCG00000013667	1.3e-10	-	68828975	68829126	0	1	151,	0	-9.88	-8.71	6.62
2	68851495	68852399	ENSSSCG00000013667	3.8e-10	-	68851495	68852399	0	3	15,108,28,	0,623,876	-9.42	-8.26	17
2	68966972	68967961	ENSSSCG00000013661	6.3e-17	-	68966972	68967961	0	3	28,108,44,	0,137,945	-16.2	-14.9	1.44
2	68968020	68969323	ENSSSCG00000013661	3.2e-22	-	68968020	68969323	0	3	87,105,19,	0,186,1284	-21.5	-20.1	1.56
2	69004825	69006266	ENSSSCG00000013659	1.5e-06	-	69004825	69006266	0	2	33,58,	0,1383	-5.82	-4.8	6.79
2	69050637	69050845	ENSSSCG00000013658	3.8e-10	-	69050637	69050845	0	1	208,	0	-9.42	-8.26	27.2
2	69051022	69051112	ENSSSCG00000013658	1.9e-10	-	69051022	69051112	0	1	90,	0	-9.71	-8.54	18.3
2	69124854	69125065	ENSSSCG00000013650	7.9e-39	-	69124854	69125065	0	1	211,	0	-38.1	-36.4	6.68
2	69129237	69129388	ENSSSCG00000013650	7.6e-10	-	69129237	69129388	0	1	151,	0	-9.12	-7.98	23.8
2	69139328	69139419	ENSSSCG00000013650	1e-05	-	69139328	69139419	0	1	91,	0	-4.99	-4.02	9.85
2	69142616	69142766	ENSSSCG00000013650	5.2e-05	-	69142616	69142766	0	1	150,	0	-4.28	-3.35	4.53
2	69206251	69225905	ENSSSCG00000013647	0	-	69206251	69225905	0	5	21,109,282,162,22,	0,140,584,6462,19632	-380	#NAME?	11.6
2	69279163	69279283	ENSSSCG00000023667	1.7e-05	-	69279163	69279283	0	1	120,	0	-4.78	-3.82	17.7
2	69280929	69282238	ENSSSCG00000023667	1e-178	-	69280929	69282238	0	2	741,158,	0,1151	-178	-175	7.24
2	69284375	69284675	ENSSSCG00000023667	6.3e-70	-	69284375	69284675	0	1	300,	0	-69.2	-67.3	3.76
2	69287496	69287646	ENSSSCG00000023667	7.9e-14	-	69287496	69287646	0	1	150,	0	-13.1	-11.8	2.28
2	69294671	69294821	ENSSSCG00000028460	1e-06	-	69294671	69294821	0	1	150,	0	-5.99	-4.97	16.3
2	69328822	69329837	ENSSSCG00000013644	2.5e-22	-	69328822	69329837	0	2	264,96,	0,919	-21.6	-20.2	8.15
2	69330728	69334649	ENSSSCG00000013644	1e-30	-	69330728	69334649	0	12	27,89,76,171,96,127,140,78,97,50,55,43,	0,118,304,1459,1720,1922,2296,2719,2886,3497,3626,3878	-30	-28.4	12.4
2	69339550	69339699	ENSSSCG00000013643	2.5e-07	-	69339550	69339699	0	1	149,	0	-6.6	-5.55	22.4
2	69643443	69643654	ENSSSCG00000013634	1.3e-25	-	69643443	69643654	0	1	211,	0	-24.9	-23.4	3.71
2	69648817	69649498	ENSSSCG00000013634	3.2e-07	-	69648817	69649498	0	3	71,61,19,	0,447,662	-6.5	-5.45	4.07
2	69897732	69898002	ENSSSCG00000039194	1e-15	-	69897732	69898002	0	1	270,	0	-15	-13.7	5.13
2	69906681	69908641	ENSSSCG00000039194	1.3e-11	-	69906681	69908641	0	2	193,47,	0,1913	-10.9	-9.72	3.25
2	69908829	69918802	ENSSSCG00000039194	2.5e-13	-	69908829	69918802	0	2	141,99,	0,9874	-12.6	-11.3	3.51
2	69920933	69921502	ENSSSCG00000039194	6.3e-24	-	69920933	69921502	0	1	569,	0	-23.2	-21.8	8.08
2	69922984	69924841	ENSSSCG00000039194	1e-100	-	69922984	69924841	0	3	1,248,81,	0,379,1776	-100	-98.4	36.7
2	70136757	70136997	ENSSSCG00000013616	1.2e-05	-	70136757	70136997	0	1	240,	0	-4.91	-3.95	9.51
2	70140080	70140141	ENSSSCG00000013616	0.00026	-	70140080	70140141	0	1	61,	0	-3.58	-2.71	2.89
2	70154828	70155008	ENSSSCG00000013616	3.2e-17	-	70154828	70155008	0	1	180,	0	-16.5	-15.2	16.3
2	70136810	70137020	ENSSSCG00000013615	3.5e-05	-	70136810	70137020	0	1	210,	0	-4.45	-3.52	4.48
2	70139992	70140363	ENSSSCG00000013615	7.2e-05	-	70139992	70140363	0	2	155,56,	0,315	-4.14	-3.23	3.62
2	70158363	70170705	ENSSSCG00000013615	1e-162	-	70158363	70170705	0	3	417,119,93,	0,4454,12249	-162	-160	20.4
2	70194968	70199602	ENSSSCG00000013613	1e-08	-	70194968	70199602	0	3	38,78,2,	0,4123,4632	-7.98	-6.87	3.86
2	70813990	70814111	ENSSSCG00000013602	6.3e-23	-	70813990	70814111	0	1	121,	0	-22.2	-20.8	2.71
2	70816983	70829341	ENSSSCG00000013602	1e-139	-	70816983	70829341	0	5	552,54,78,45,79,	0,2591,10350,10872,12279	-139	-137	13.9
2	70842526	70858805	ENSSSCG00000013602	1e-126	-	70842526	70858805	0	3	7,176,147,	0,4185,16132	-126	-124	22.1
2	70862197	70862346	ENSSSCG00000013601	7.1e-10	-	70862197	70862346	0	1	149,	0	-9.15	-8	10.9
2	70862583	70862791	ENSSSCG00000013601	4.9e-10	-	70862583	70862791	0	1	208,	0	-9.31	-8.15	2.96
2	70884696	70885379	ENSSSCG00000013600	3.2e-42	-	70884696	70885379	0	1	683,	0	-41.5	-39.9	3.25
2	70905794	70906209	ENSSSCG00000013599	2.5e-31	-	70905794	70906209	0	1	415,	0	-30.6	-29	10.5
2	71299183	71299542	ENSSSCG00000013588	2.5e-64	-	71299183	71299542	0	1	359,	0	-63.6	-61.7	53.1
2	71300137	71300346	ENSSSCG00000013588	4e-12	-	71300137	71300346	0	1	209,	0	-11.4	-10.2	3.6
2	71333540	71334676	ENSSSCG00000013585	2e-70	-	71333540	71334676	0	4	572,96,96,46,	0,726,908,1090	-69.7	-67.8	10.3
2	71335101	71335162	ENSSSCG00000013585	3.7e-05	-	71335101	71335162	0	1	61,	0	-4.43	-3.5	3.55
2	71520088	71520344	ENSSSCG00000034876	7.2e-05	-	71520088	71520344	0	2	7,82,	0,174	-4.14	-3.23	5.09
2	71611403	71613259	ENSSSCG00000013570	1e-06	-	71611403	71613259	0	2	39,111,	0,1745	-5.99	-4.96	9.17
2	71616675	71616826	ENSSSCG00000025078	1e-25	-	71616675	71616826	0	1	151,	0	-25	-23.6	2.32
[truncated: 10,062 more rows]

## Sheet: Table S8
Table S8. Consensus peak identification of postnatal 60 days by exomePeak.
[truncated: 11,994 more rows]

## Sheet: Table S9
Table S9. Consensus peak identification of postnatal 120 days by exomePeak.
[truncated: 10,594 more rows]

[truncated: 1 more sheets: Table S10]
